# Supplementary material for: The absolute structure of ptilosarcenone 2.5-hydrate, a diterpenoid briarane from the orange sea pen Ptilosarcus gurneyi (Gray)
Source: Acta Crystallogr Sect E Struct Rep Online. 2010 Dec 18;67(Pt 1):o181–2. doi: 10.1107/S1600536810050142 (PMC3050379; doi:10.1107/S1600536810050142)
Supplement: Supplementary file 1 [file e-67-0o181-sup1.cif]

##############################################################################
###                                                                        ###
###        Electronic paper (Acta Crystallographica Section E)             ###
###                                                                        ###
##############################################################################
#                                                                            #
# This CIF contains the data in a paper accepted for publication in Acta     #
# Crystallographica Section E. It conforms to the requirements of Notes      #
# for Authors for Section E, and has been peer reviewed under the auspices   #
# of the IUCr Commission on Journals.                                        #
#                                                                            #
# Full details of the Crystallographic Information File format               #
# are given in the paper "The Crystallographic Information File (CIF):       #
# a New Standard Archive File for Crystallography" by S. R. Hall, F. H.      #
# Allen and I. D. Brown [Acta Cryst. (1991), A47, 655-685].                  #
#                                                                            #
# The current version of the core CIF dictionary is obtainable from          #
# ftp://ftp.iucr.org/pub/cif_core.dic. The current version number is 2.4.    #
#                                                                            #
# Software is freely available for graphical display of the structure(s) in  #
# this CIF.  For information consult the CIF home page http://www.iucr.org/  #
# cif/home.html                                                              #
#                                                                            #
# This file may be used for bona fide research purposes within the           #
# scientific community so long as proper attribution is given to the journal # 
# article from which it was obtained.                                        #
#                                                                            #
##############################################################################
                                             
data_I
_audit_creation_method     SHELXL-97
_chemical_name_systematic
;
ptilosarcenone 2.5-hydrate
;
_chemical_name_common     'ptilosarcenone 2.5-hydrate'
_chemical_formula_moiety     'C24 H29 Cl O8, 2.5(H2 O)'
_chemical_formula_sum     'C24 H34 Cl1 O10.5'
_chemical_formula_iupac     '2C24 H29 Cl O8, 5H2 O'
_chemical_formula_weight     525.98
_chemical_melting_point     ?
_symmetry_cell_setting     orthorhombic
_symmetry_space_group_name_H-M     'P 21 21 21'
_symmetry_space_group_name_Hall     'P 2ac 2ab'
loop_
    _symmetry_equiv_pos_as_xyz
    'x, y, z'
    '-x+1/2, -y, z+1/2'
    '-x, y+1/2, -z+1/2'
    'x+1/2, -y+1/2, -z'
_cell_length_a     9.8505(4)
_cell_length_b     13.5256(6)
_cell_length_c     39.3169(17)
_cell_angle_alpha     90.00
_cell_angle_beta     90.00
_cell_angle_gamma     90.00
_cell_volume     5238.3(4)
_cell_formula_units_Z     8
_cell_measurement_reflns_used     9574
_cell_measurement_theta_min     2.3
_cell_measurement_theta_max     28.6
_cell_measurement_temperature     95(2)
_exptl_crystal_description     block
_exptl_crystal_colour     colorless
_exptl_crystal_size_max     0.60
_exptl_crystal_size_mid     0.32
_exptl_crystal_size_min     0.14
_exptl_crystal_density_diffrn     1.334
_exptl_crystal_density_meas     ?
_exptl_crystal_density_method     'not measured'
_exptl_crystal_F_000     2272
_exptl_absorpt_coefficient_mu     0.201
_exptl_absorpt_correction_type     multi-scan
_exptl_absorpt_process_details     '(SADABS; Sheldrick, 1996)'
_exptl_absorpt_correction_T_min     0.8876
_exptl_absorpt_correction_T_max     0.9721
_exptl_special_details
;
;
_diffrn_ambient_temperature     95(2)
_diffrn_radiation_type     MoK\a
_diffrn_radiation_wavelength     0.71073
_diffrn_radiation_source     'fine-focus sealed tube'
_diffrn_radiation_monochromator     graphite
_diffrn_measurement_device_type     'Bruker SMART APEXII'
_diffrn_measurement_method     \w
_diffrn_detector_area_resol_mean     8.3
_diffrn_reflns_number     75112
_diffrn_reflns_av_R_equivalents     0.0308
_diffrn_reflns_av_sigmaI/netI     0.0215
_diffrn_reflns_theta_min     2.07
_diffrn_reflns_theta_max     28.62
_diffrn_reflns_theta_full     28.62
_diffrn_measured_fraction_theta_max     0.998
_diffrn_measured_fraction_theta_full     0.998
_diffrn_reflns_limit_h_min     -13
_diffrn_reflns_limit_h_max     13
_diffrn_reflns_limit_k_min     -18
_diffrn_reflns_limit_k_max     18
_diffrn_reflns_limit_l_min     -52
_diffrn_reflns_limit_l_max     52
_diffrn_standards_number     0
_diffrn_standards_interval_count     ?
_diffrn_standards_interval_time     ?
_diffrn_standards_decay_%     ?
_refine_special_details
;
Refinement of <i>F</i>^2^ against ALL reflections. The weighted <i>R</i>-factor
<i>wR</i> and goodness of fit <i>S</i> are based on <i>F</i>^2^, conventional
<i>R</i>-factors <i>R</i> are based on <i>F</i>, with <i>F</i> set to zero for
negative <i>F</i>^2^. The threshold expression of <i>F</i>^2^ >
\s(<i>F</i>^2^) is used only for calculating <i>R</i>-factors(gt) <i>etc</i>.
and is not relevant to the choice of reflections for refinement.
<i>R</i>-factors based on <i>F</i>^2^ are statistically about twice as large
as those based on <i>F</i>, and <i>R</i>-factors based on ALL data will be
even larger.
;
_reflns_number_total     13416
_reflns_number_gt     12944
_reflns_threshold_expression     I>2\s(I)
_refine_ls_structure_factor_coef     Fsqd
_refine_ls_matrix_type     full
_refine_ls_R_factor_all     0.0702
_refine_ls_R_factor_gt     0.0686
_refine_ls_wR_factor_gt     0.1713
_refine_ls_wR_factor_ref     0.1721
_refine_ls_goodness_of_fit_ref     1.224
_refine_ls_restrained_S_all     1.224
_refine_ls_number_reflns     13416
_refine_ls_number_parameters     673
_refine_ls_number_restraints     12
_refine_ls_hydrogen_treatment     mixed
_refine_ls_weighting_scheme     calc
_refine_ls_weighting_details
        'calc w=1/[\s^2^(Fo^2^)+(0.0339P)^2^+10.7413P] where P=(Fo^2^+2Fc^2^)/3'
_atom_sites_solution_hydrogens     mixed
_atom_sites_solution_primary     direct
_atom_sites_solution_secondary     difmap
_refine_ls_shift/su_max     0.025
_refine_ls_shift/su_mean     0.001
_refine_diff_density_max     0.924
_refine_diff_density_min     -0.602
_refine_ls_extinction_method     none
_refine_ls_extinction_coef     ?
_refine_ls_abs_structure_details
;
Flack (1983), 5967 Friedel pairs
;
_refine_ls_abs_structure_Flack     0.07(7)
loop_
    _atom_type_symbol
    _atom_type_description
    _atom_type_scat_dispersion_real
    _atom_type_scat_dispersion_imag
    _atom_type_scat_source
    'C' 'C' 0.0033 0.0016
                         'International Tables Vol C Tables 4.2.6.8 and 6.1.1.4'
    'H' 'H' 0.0000 0.0000
                         'International Tables Vol C Tables 4.2.6.8 and 6.1.1.4'
    'O' 'O' 0.0106 0.0060
                         'International Tables Vol C Tables 4.2.6.8 and 6.1.1.4'
    'Cl' 'Cl' 0.1484 0.1585
                         'International Tables Vol C Tables 4.2.6.8 and 6.1.1.4'
_computing_data_collection     'APEX2 (Bruker, 2007)'
_computing_cell_refinement     'SAINT (Bruker, 2007)'
_computing_data_reduction     'SAINT (Bruker, 2007)'
_computing_structure_solution     'SHELXS97 (Sheldrick, 2008)'
_computing_structure_refinement     'SHELXL97 (Sheldrick, 2008)'
_computing_molecular_graphics     'SHELXTL (Sheldrick, 2008)'
_computing_publication_material     'SHELXTL (Sheldrick, 2008)'
loop_
    _atom_site_type_symbol
    _atom_site_label
    _atom_site_fract_x
    _atom_site_fract_y
    _atom_site_fract_z
    _atom_site_U_iso_or_equiv
    _atom_site_adp_type
    _atom_site_calc_flag
    _atom_site_refinement_flags
    _atom_site_occupancy
    _atom_site_disorder_assembly
    _atom_site_disorder_group
    Cl Cl1 0.84698(9) 0.41736(6) 0.22882(2) 0.02499(18) Uani d . 1 . .
    O O1 0.2378(2) 0.2518(2) 0.23298(7) 0.0259(6) Uani d . 1 . .
    O O2 0.6477(3) -0.01535(19) 0.30844(6) 0.0218(5) Uani d . 1 . .
    O O3 0.7263(2) 0.0733(2) 0.35230(6) 0.0242(5) Uani d . 1 . .
    O O4 0.9534(2) 0.28556(19) 0.17337(7) 0.0218(5) Uani d . 1 . .
    O O5 0.9390(3) 0.3028(2) 0.11727(8) 0.0341(7) Uani d . 1 . .
    O O6 0.6462(2) 0.28814(18) 0.18938(6) 0.0188(5) Uani d D 1 . .
    H H6B 0.681(6) 0.328(4) 0.1761(12) 0.054(18) Uiso d D 1 . .
    O O7 0.7689(2) 0.04304(17) 0.20640(6) 0.0154(4) Uani d . 1 . .
    O O8 0.7265(2) -0.05124(18) 0.16024(6) 0.0194(5) Uani d . 1 . .
    C C1 0.5560(3) 0.0517(2) 0.25706(8) 0.0153(6) Uani d . 1 . .
    C C2 0.6687(3) 0.0667(2) 0.28492(8) 0.0148(6) Uani d . 1 . .
    H H2 0.6514 0.1303 0.2971 0.018 Uiso calc R 1 . .
    C C3 0.8169(3) 0.0621(2) 0.27476(8) 0.0170(6) Uani d . 1 . .
    H H3 0.8563 -0.0019 0.2734 0.020 Uiso calc R 1 . .
    C C4 0.8978(3) 0.1380(3) 0.26757(8) 0.0190(6) Uani d . 1 . .
    H H4 0.9905 0.1230 0.2634 0.023 Uiso calc R 1 . .
    C C5 0.8581(3) 0.2438(3) 0.26543(9) 0.0196(6) Uani d . 1 . .
    C C6 0.9057(3) 0.2917(2) 0.23263(9) 0.0188(6) Uani d . 1 . .
    H H6 1.0065 0.2969 0.2349 0.023 Uiso calc R 1 . .
    C C7 0.8828(3) 0.2328(3) 0.20048(9) 0.0178(6) Uani d . 1 . .
    H H7 0.9304 0.1682 0.2035 0.021 Uiso calc R 1 . .
    C C8 0.7391(3) 0.2092(3) 0.18507(8) 0.0174(6) Uani d . 1 . .
    C C9 0.6660(3) 0.1143(2) 0.19838(8) 0.0153(6) Uani d . 1 . .
    H H9 0.6115 0.0869 0.1791 0.018 Uiso calc R 1 . .
    C C10 0.5665(3) 0.1325(2) 0.22855(8) 0.0148(6) Uani d . 1 . .
    H H10 0.5982 0.1943 0.2400 0.018 Uiso calc R 1 . .
    C C11 0.4281(3) 0.0707(3) 0.27753(9) 0.0181(6) Uani d . 1 . .
    H H11 0.4159 0.0309 0.2972 0.022 Uiso calc R 1 . .
    C C12 0.3306(3) 0.1369(3) 0.27114(9) 0.0214(7) Uani d . 1 . .
    H H12 0.2632 0.1489 0.2879 0.026 Uiso calc R 1 . .
    C C13 0.3246(3) 0.1909(3) 0.23924(9) 0.0189(6) Uani d . 1 . .
    C C14 0.4254(3) 0.1575(3) 0.21242(9) 0.0167(6) Uani d . 1 . .
    H H14 0.4390 0.2137 0.1962 0.020 Uiso calc R 1 . .
    C C15 0.3532(4) 0.0736(3) 0.19285(9) 0.0224(7) Uani d . 1 . .
    H H15A 0.3306 0.0200 0.2086 0.034 Uiso calc R 1 . .
    H H15B 0.4134 0.0484 0.1750 0.034 Uiso calc R 1 . .
    H H15C 0.2698 0.0992 0.1825 0.034 Uiso calc R 1 . .
    C C16 0.5534(4) -0.0566(2) 0.24422(9) 0.0182(6) Uani d . 1 . .
    H H16A 0.4945 -0.0962 0.2590 0.027 Uiso calc R 1 . .
    H H16B 0.6456 -0.0838 0.2447 0.027 Uiso calc R 1 . .
    H H16C 0.5186 -0.0583 0.2209 0.027 Uiso calc R 1 . .
    C C17 0.6850(3) -0.0030(3) 0.34076(10) 0.0207(7) Uani d . 1 . .
    C C18 0.6728(4) -0.0981(3) 0.36027(11) 0.0319(9) Uani d . 1 . .
    H H18A 0.7601 -0.1328 0.3599 0.048 Uiso calc R 1 . .
    H H18B 0.6031 -0.1398 0.3498 0.048 Uiso calc R 1 . .
    H H18C 0.6473 -0.0837 0.3838 0.048 Uiso calc R 1 . .
    C C19 0.7988(4) 0.2904(3) 0.29077(10) 0.0257(7) Uani d . 1 . .
    H H19A 0.7800 0.2563 0.3114 0.031 Uiso calc R 1 . .
    H H19B 0.7749 0.3581 0.2885 0.031 Uiso calc R 1 . .
    C C20 0.8961(4) 0.2672(3) 0.14283(10) 0.0248(7) Uani d . 1 . .
    C C21 0.7802(4) 0.1953(3) 0.14754(9) 0.0213(7) Uani d . 1 . .
    H H21 0.8185 0.1272 0.1453 0.026 Uiso calc R 1 . .
    C C22 0.6684(4) 0.2056(3) 0.12117(10) 0.0320(9) Uani d . 1 . .
    H H22A 0.6250 0.2705 0.1235 0.048 Uiso calc R 1 . .
    H H22B 0.6006 0.1535 0.1246 0.048 Uiso calc R 1 . .
    H H22C 0.7073 0.1995 0.0983 0.048 Uiso calc R 1 . .
    C C23 0.7878(3) -0.0371(2) 0.18644(8) 0.0155(6) Uani d . 1 . .
    C C24 0.8908(4) -0.1036(3) 0.20204(9) 0.0206(7) Uani d . 1 . .
    H H24A 0.8474 -0.1448 0.2194 0.031 Uiso calc R 1 . .
    H H24B 0.9626 -0.0638 0.2126 0.031 Uiso calc R 1 . .
    H H24C 0.9303 -0.1460 0.1844 0.031 Uiso calc R 1 . .
    Cl Cl2 0.49246(8) 0.78146(7) 0.15901(2) 0.02348(17) Uani d . 1 . .
    O O9 1.0339(3) 1.0208(2) 0.14272(8) 0.0340(7) Uani d . 1 . .
    O O10 0.7227(3) 0.9878(2) 0.00946(7) 0.0313(6) Uani d . 1 . .
    O O11 0.5472(6) 1.0767(4) 0.02727(13) 0.090(2) Uani d . 1 . .
    O O12 0.5834(2) 0.58739(19) 0.12846(6) 0.0208(5) Uani d . 1 . .
    O O13 0.6885(3) 0.4573(2) 0.15048(7) 0.0269(6) Uani d . 1 . .
    O O14 0.7957(2) 0.74182(19) 0.14636(6) 0.0197(5) Uani d D 1 . .
    H H14B 0.760(6) 0.799(2) 0.1455(15) 0.053(17) Uiso d D 1 . .
    O O15 0.8084(3) 0.6944(2) 0.05473(6) 0.0214(5) Uani d . 1 . .
    O O16 1.0020(3) 0.6098(2) 0.04541(7) 0.0297(6) Uani d . 1 . .
    C C25 0.8689(4) 0.9096(3) 0.05107(9) 0.0252(8) Uani d . 1 . .
    C C26 0.7180(4) 0.9317(3) 0.04118(10) 0.0266(8) Uani d . 1 . .
    H H26 0.6763 0.9739 0.0593 0.032 Uiso calc R 1 . .
    C C27 0.6255(4) 0.8453(3) 0.03428(9) 0.0266(8) Uani d . 1 . .
    H H27 0.6335 0.8141 0.0127 0.032 Uiso calc R 1 . .
    C C28 0.5334(4) 0.8088(3) 0.05569(9) 0.0226(7) Uani d . 1 . .
    H H28 0.4756 0.7584 0.0471 0.027 Uiso calc R 1 . .
    C C29 0.5119(3) 0.8387(3) 0.09151(9) 0.0220(7) Uani d . 1 . .
    C C30 0.5067(3) 0.7486(3) 0.11485(8) 0.0199(6) Uani d . 1 . .
    H H30 0.4201 0.7139 0.1091 0.024 Uiso calc R 1 . .
    C C31 0.6193(3) 0.6732(3) 0.10824(9) 0.0180(6) Uani d . 1 . .
    H H31 0.6116 0.6531 0.0838 0.022 Uiso calc R 1 . .
    C C32 0.7731(3) 0.6916(3) 0.11541(8) 0.0171(6) Uani d . 1 . .
    C C33 0.8587(3) 0.7372(3) 0.08619(8) 0.0180(6) Uani d . 1 . .
    H H33 0.9532 0.7117 0.0892 0.022 Uiso calc R 1 . .
    C C34 0.8698(4) 0.8522(3) 0.08562(9) 0.0213(7) Uani d . 1 . .
    H H34 0.7894 0.8770 0.0986 0.026 Uiso calc R 1 . .
    C C35 0.9248(5) 1.0126(3) 0.05641(11) 0.0339(9) Uani d . 1 . .
    H H35 0.9248 1.0552 0.0372 0.041 Uiso calc R 1 . .
    C C36 0.9743(5) 1.0501(3) 0.08541(12) 0.0359(10) Uani d . 1 . .
    H H36 0.9922 1.1190 0.0868 0.043 Uiso calc R 1 . .
    C C37 1.0015(4) 0.9876(3) 0.11488(10) 0.0284(8) Uani d . 1 . .
    C C38 0.9963(4) 0.8783(3) 0.10774(10) 0.0254(7) Uani d . 1 . .
    H H38 0.9862 0.8435 0.1300 0.030 Uiso calc R 1 . .
    C C39 1.1368(4) 0.8495(4) 0.09277(12) 0.0378(11) Uani d . 1 . .
    H H39A 1.1532 0.8872 0.0719 0.057 Uiso calc R 1 . .
    H H39B 1.1377 0.7786 0.0876 0.057 Uiso calc R 1 . .
    H H39C 1.2080 0.8644 0.1094 0.057 Uiso calc R 1 . .
    C C40 0.9443(4) 0.8610(3) 0.02121(10) 0.0287(8) Uani d . 1 . .
    H H40A 0.9730 0.9120 0.0050 0.043 Uiso calc R 1 . .
    H H40B 0.8837 0.8141 0.0098 0.043 Uiso calc R 1 . .
    H H40C 1.0243 0.8258 0.0298 0.043 Uiso calc R 1 . .
    C C41 0.6288(7) 1.0587(3) 0.00541(14) 0.0492(13) Uani d . 1 . .
    C C42 0.6379(7) 1.1094(4) -0.02794(15) 0.0553(15) Uani d . 1 . .
    H H42A 0.5550 1.0968 -0.0410 0.083 Uiso calc R 1 . .
    H H42B 0.7166 1.0842 -0.0405 0.083 Uiso calc R 1 . .
    H H42C 0.6482 1.1807 -0.0243 0.083 Uiso calc R 1 . .
    C C43 0.4881(4) 0.9301(3) 0.10167(10) 0.0259(7) Uani d . 1 . .
    H H43A 0.4837 0.9822 0.0855 0.031 Uiso calc R 1 . .
    H H43B 0.4753 0.9438 0.1252 0.031 Uiso calc R 1 . .
    C C44 0.6951(4) 0.5343(3) 0.13546(9) 0.0210(7) Uani d . 1 . .
    C C45 0.8187(3) 0.5830(3) 0.12108(9) 0.0228(7) Uani d . 1 . .
    H H45 0.8369 0.5530 0.0983 0.027 Uiso calc R 1 . .
    C C46 0.9462(4) 0.5708(3) 0.14259(12) 0.0341(9) Uani d . 1 . .
    H H46A 0.9335 0.6040 0.1645 0.051 Uiso calc R 1 . .
    H H46B 1.0238 0.6002 0.1307 0.051 Uiso calc R 1 . .
    H H46C 0.9634 0.5003 0.1464 0.051 Uiso calc R 1 . .
    C C47 0.8881(4) 0.6288(3) 0.03764(9) 0.0254(8) Uani d . 1 . .
    C C48 0.8111(5) 0.5895(4) 0.00796(10) 0.0362(10) Uani d . 1 . .
    H H48A 0.7896 0.6437 -0.0077 0.054 Uiso calc R 1 . .
    H H48B 0.7267 0.5588 0.0159 0.054 Uiso calc R 1 . .
    H H48C 0.8663 0.5400 -0.0039 0.054 Uiso calc R 1 . .
    O O17 0.2889(4) 0.5904(3) 0.07596(8) 0.0351(7) Uani d DU 1 . .
    H H17A 0.272(8) 0.582(6) 0.0959(12) 0.08(2) Uiso d D 1 . .
    H H17B 0.224(6) 0.592(6) 0.0639(16) 0.07(2) Uiso d D 1 . .
    O O18 0.5303(4) 1.4924(3) 0.05414(11) 0.036 Uiso d P 0.753(6) . .
    O O19 0.7874(6) 1.4018(4) 0.06457(14) 0.036 Uiso d P 0.579(7) . .
    O O20 0.4923(8) 1.3333(6) 0.00801(19) 0.036 Uiso d P 0.419(7) . .
    O O21 0.8447(8) 1.2950(6) -0.03643(19) 0.036 Uiso d P 0.413(7) . .
    O O22 0.7887(10) 1.3320(7) -0.0972(3) 0.036 Uiso d P 0.327(7) . .
    O O23 0.7397(12) 1.2492(9) 0.0247(3) 0.036 Uiso d P 0.278(7) . .
    O O24 0.7695(11) 1.3529(8) -0.0514(3) 0.036 Uiso d P 0.300(6) . .
    O O25 0.5313(13) 1.4108(10) 0.0508(3) 0.036 Uiso d P 0.247(6) . .
    O O26 0.8040(12) 1.3150(8) -0.0017(3) 0.036 Uiso d P 0.287(6) . .
    O O27 0.7929(17) 1.3123(12) -0.0754(4) 0.036 Uiso d P 0.196(8) . .
    O O28 0.6751(16) 1.3628(12) 0.0420(4) 0.036 Uiso d P 0.201(7) . .
loop_
    _atom_site_aniso_label
    _atom_site_aniso_U_11
    _atom_site_aniso_U_22
    _atom_site_aniso_U_33
    _atom_site_aniso_U_12
    _atom_site_aniso_U_13
    _atom_site_aniso_U_23
    Cl1 0.0206(4) 0.0162(4) 0.0381(5) -0.0005(3) -0.0080(4) 0.0002(3)
    O1 0.0143(11) 0.0282(13) 0.0353(14) 0.0039(10) -0.0018(10) -0.0038(11)
    O2 0.0213(12) 0.0237(12) 0.0203(12) -0.0013(10) -0.0025(10) 0.0051(10)
    O3 0.0137(11) 0.0355(15) 0.0234(12) -0.0005(11) -0.0016(9) 0.0032(11)
    O4 0.0151(11) 0.0228(12) 0.0275(12) -0.0009(10) 0.0036(9) 0.0065(10)
    O5 0.0328(15) 0.0389(17) 0.0307(15) -0.0024(13) 0.0093(12) 0.0143(13)
    O6 0.0121(10) 0.0169(11) 0.0274(12) -0.0003(9) 0.0004(9) 0.0045(10)
    O7 0.0133(10) 0.0147(10) 0.0183(11) 0.0017(9) -0.0009(8) -0.0014(9)
    O8 0.0162(11) 0.0228(12) 0.0193(11) 0.0017(9) -0.0013(9) -0.0026(10)
    C1 0.0122(13) 0.0159(14) 0.0176(14) -0.0005(12) -0.0006(11) 0.0008(11)
    C2 0.0136(14) 0.0116(13) 0.0194(14) 0.0000(11) -0.0004(11) 0.0040(11)
    C3 0.0160(14) 0.0188(15) 0.0161(14) 0.0048(12) -0.0016(11) -0.0019(12)
    C4 0.0116(13) 0.0286(17) 0.0168(15) 0.0004(12) -0.0016(12) 0.0005(13)
    C5 0.0080(13) 0.0225(16) 0.0282(17) -0.0032(12) -0.0010(12) -0.0004(13)
    C6 0.0102(13) 0.0164(14) 0.0297(17) -0.0001(12) -0.0012(12) 0.0030(13)
    C7 0.0117(13) 0.0188(15) 0.0231(16) 0.0008(12) 0.0010(11) 0.0022(13)
    C8 0.0116(13) 0.0209(16) 0.0197(15) 0.0001(12) -0.0013(11) 0.0019(12)
    C9 0.0112(13) 0.0187(15) 0.0161(14) 0.0036(12) -0.0010(11) 0.0006(11)
    C10 0.0113(13) 0.0131(13) 0.0199(14) -0.0006(11) 0.0001(12) -0.0002(12)
    C11 0.0161(15) 0.0196(15) 0.0187(15) -0.0045(12) 0.0006(12) -0.0011(12)
    C12 0.0122(14) 0.0263(17) 0.0255(17) -0.0029(12) 0.0043(13) -0.0035(14)
    C13 0.0114(14) 0.0191(15) 0.0262(17) -0.0028(12) 0.0009(12) -0.0025(13)
    C14 0.0120(14) 0.0179(15) 0.0201(15) -0.0022(12) 0.0002(11) -0.0007(12)
    C15 0.0149(14) 0.0256(17) 0.0269(17) -0.0032(14) -0.0017(13) -0.0029(14)
    C16 0.0202(15) 0.0139(14) 0.0205(15) -0.0021(12) 0.0003(12) -0.0010(12)
    C17 0.0100(13) 0.0271(17) 0.0251(16) -0.0014(12) 0.0010(12) 0.0069(14)
    C18 0.034(2) 0.030(2) 0.032(2) -0.0027(17) -0.0037(17) 0.0116(16)
    C19 0.0167(15) 0.0274(18) 0.0328(19) -0.0055(14) 0.0026(14) -0.0050(15)
    C20 0.0178(15) 0.0243(18) 0.0323(19) 0.0025(14) 0.0048(14) 0.0054(15)
    C21 0.0212(16) 0.0212(16) 0.0216(16) -0.0021(13) 0.0038(13) 0.0037(13)
    C22 0.034(2) 0.040(2) 0.0224(18) -0.0062(18) -0.0048(16) 0.0053(16)
    C23 0.0090(13) 0.0196(15) 0.0181(14) 0.0008(11) 0.0032(11) -0.0018(12)
    C24 0.0181(15) 0.0195(16) 0.0241(17) 0.0044(13) -0.0006(13) -0.0020(13)
    Cl2 0.0180(3) 0.0302(4) 0.0222(4) 0.0001(3) 0.0066(3) 0.0009(3)
    O9 0.0271(14) 0.0402(17) 0.0348(15) -0.0139(12) 0.0049(12) -0.0154(13)
    O10 0.0403(16) 0.0263(14) 0.0273(14) -0.0041(12) 0.0031(12) 0.0004(11)
    O11 0.129(5) 0.065(3) 0.077(3) 0.057(3) 0.050(3) 0.027(3)
    O12 0.0182(11) 0.0228(12) 0.0213(12) -0.0035(10) 0.0025(9) 0.0025(10)
    O13 0.0289(14) 0.0227(13) 0.0292(14) 0.0015(11) 0.0055(11) 0.0028(11)
    O14 0.0165(11) 0.0253(13) 0.0172(11) 0.0004(10) 0.0000(9) -0.0049(10)
    O15 0.0197(11) 0.0287(13) 0.0158(11) -0.0081(10) 0.0021(9) -0.0069(10)
    O16 0.0278(14) 0.0347(15) 0.0266(13) -0.0044(12) 0.0084(11) -0.0072(11)
    C25 0.0262(18) 0.0267(18) 0.0226(17) -0.0114(15) 0.0054(14) -0.0057(14)
    C26 0.0297(19) 0.0288(19) 0.0214(17) -0.0101(16) 0.0044(14) -0.0011(14)
    C27 0.0289(19) 0.033(2) 0.0180(16) -0.0015(16) -0.0049(14) 0.0008(14)
    C28 0.0223(17) 0.0213(16) 0.0241(16) -0.0013(13) -0.0082(13) 0.0027(13)
    C29 0.0121(14) 0.0291(18) 0.0247(16) -0.0049(13) -0.0032(13) 0.0046(14)
    C30 0.0149(14) 0.0269(17) 0.0179(14) -0.0044(13) -0.0006(12) -0.0007(12)
    C31 0.0112(14) 0.0248(17) 0.0180(15) -0.0072(12) -0.0006(11) 0.0023(12)
    C32 0.0136(14) 0.0210(15) 0.0167(14) -0.0042(12) 0.0016(12) -0.0014(12)
    C33 0.0154(14) 0.0213(16) 0.0171(14) -0.0049(12) 0.0021(12) -0.0059(12)
    C34 0.0163(16) 0.0288(18) 0.0188(15) -0.0095(13) 0.0043(12) -0.0058(13)
    C35 0.038(2) 0.034(2) 0.030(2) -0.0180(18) 0.0103(17) -0.0045(17)
    C36 0.037(2) 0.031(2) 0.039(2) -0.0168(18) 0.0077(18) -0.0076(18)
    C37 0.0160(15) 0.036(2) 0.0332(19) -0.0090(16) 0.0065(15) -0.0099(16)
    C38 0.0162(15) 0.0327(19) 0.0273(17) -0.0100(15) 0.0042(14) -0.0088(15)
    C39 0.0167(18) 0.052(3) 0.045(2) -0.0121(18) 0.0072(17) -0.019(2)
    C40 0.032(2) 0.034(2) 0.0204(17) -0.0089(17) 0.0092(15) -0.0009(15)
    C41 0.076(4) 0.021(2) 0.050(3) 0.007(2) 0.014(3) 0.0032(19)
    C42 0.085(4) 0.024(2) 0.057(3) 0.007(3) 0.008(3) 0.011(2)
    C43 0.0199(16) 0.0294(19) 0.0284(18) 0.0016(15) -0.0003(14) 0.0043(15)
    C44 0.0195(16) 0.0231(17) 0.0204(16) -0.0001(13) 0.0041(13) -0.0047(13)
    C45 0.0169(16) 0.0284(18) 0.0231(17) -0.0055(14) 0.0038(13) -0.0018(14)
    C46 0.0224(18) 0.031(2) 0.049(3) 0.0037(16) -0.0015(17) 0.0114(19)
    C47 0.0285(19) 0.0285(19) 0.0192(16) -0.0109(15) 0.0096(14) -0.0059(14)
    C48 0.035(2) 0.048(3) 0.0253(19) -0.019(2) 0.0068(16) -0.0145(18)
    O17 0.0370(17) 0.0396(17) 0.0287(16) -0.0028(14) -0.0060(13) -0.0046(14)
_geom_special_details
;
All e.s.d.'s (except the e.s.d. in the dihedral angle between two l.s. planes)
are estimated using the full covariance matrix. The cell e.s.d.'s are taken
into account individually in the estimation of e.s.d.'s in distances, angles
and torsion angles; correlations between e.s.d.'s in cell parameters are only
used when they are defined by crystal symmetry. An approximate (isotropic)
treatment of cell e.s.d.'s is used for estimating e.s.d.'s involving l.s.
planes.
;
loop_
    _geom_bond_atom_site_label_1
    _geom_bond_atom_site_label_2
    _geom_bond_site_symmetry_2
    _geom_bond_distance
    _geom_bond_publ_flag
    Cl1 C6 . 1.801(3) ?
    O1 C13 . 1.213(4) ?
    O2 C17 . 1.333(4) ?
    O2 C2 . 1.459(4) ?
    O3 C17 . 1.197(5) ?
    O4 C20 . 1.350(5) ?
    O4 C7 . 1.459(4) ?
    O5 C20 . 1.192(5) ?
    O6 C8 . 1.416(4) ?
    O6 H6B . 0.83(2) ?
    O7 C23 . 1.351(4) ?
    O7 C9 . 1.434(4) ?
    O8 C23 . 1.209(4) ?
    C1 C11 . 1.517(5) ?
    C1 C16 . 1.550(4) ?
    C1 C10 . 1.569(4) ?
    C1 C2 . 1.572(4) ?
    C2 C3 . 1.515(4) ?
    C2 H2 . 1.0000 ?
    C3 C4 . 1.331(5) ?
    C3 H3 . 0.9500 ?
    C4 C5 . 1.486(5) ?
    C4 H4 . 0.9500 ?
    C5 C19 . 1.315(5) ?
    C5 C6 . 1.517(5) ?
    C6 C7 . 1.511(5) ?
    C6 H6 . 1.0000 ?
    C7 C8 . 1.572(4) ?
    C7 H7 . 1.0000 ?
    C8 C21 . 1.542(5) ?
    C8 C9 . 1.562(5) ?
    C9 C10 . 1.558(4) ?
    C9 H9 . 1.0000 ?
    C10 C14 . 1.565(4) ?
    C10 H10 . 1.0000 ?
    C11 C12 . 1.337(5) ?
    C11 H11 . 0.9500 ?
    C12 C13 . 1.453(5) ?
    C12 H12 . 0.9500 ?
    C13 C14 . 1.518(5) ?
    C14 C15 . 1.544(5) ?
    C14 H14 . 1.0000 ?
    C15 H15A . 0.9800 ?
    C15 H15B . 0.9800 ?
    C15 H15C . 0.9800 ?
    C16 H16A . 0.9800 ?
    C16 H16B . 0.9800 ?
    C16 H16C . 0.9800 ?
    C17 C18 . 1.503(5) ?
    C18 H18A . 0.9800 ?
    C18 H18B . 0.9800 ?
    C18 H18C . 0.9800 ?
    C19 H19A . 0.9500 ?
    C19 H19B . 0.9500 ?
    C20 C21 . 1.511(5) ?
    C21 C22 . 1.519(5) ?
    C21 H21 . 1.0000 ?
    C22 H22A . 0.9800 ?
    C22 H22B . 0.9800 ?
    C22 H22C . 0.9800 ?
    C23 C24 . 1.489(5) ?
    C24 H24A . 0.9800 ?
    C24 H24B . 0.9800 ?
    C24 H24C . 0.9800 ?
    Cl2 C30 . 1.798(3) ?
    O9 C37 . 1.225(5) ?
    O10 C41 . 1.341(6) ?
    O10 C26 . 1.461(5) ?
    O11 C41 . 1.202(7) ?
    O12 C44 . 1.342(4) ?
    O12 C31 . 1.451(4) ?
    O13 C44 . 1.199(5) ?
    O14 C32 . 1.411(4) ?
    O14 H14B . 0.849(19) ?
    O15 C47 . 1.362(5) ?
    O15 C33 . 1.453(4) ?
    O16 C47 . 1.191(5) ?
    C25 C35 . 1.512(5) ?
    C25 C40 . 1.537(5) ?
    C25 C34 . 1.565(5) ?
    C25 C26 . 1.566(6) ?
    C26 C27 . 1.506(5) ?
    C26 H26 . 1.0000 ?
    C27 C28 . 1.333(5) ?
    C27 H27 . 0.9500 ?
    C28 C29 . 1.480(5) ?
    C28 H28 . 0.9500 ?
    C29 C43 . 1.321(5) ?
    C29 C30 . 1.526(5) ?
    C30 C31 . 1.528(5) ?
    C30 H30 . 1.0000 ?
    C31 C32 . 1.561(4) ?
    C31 H31 . 1.0000 ?
    C32 C33 . 1.553(5) ?
    C32 C45 . 1.553(5) ?
    C33 C34 . 1.560(5) ?
    C33 H33 . 1.0000 ?
    C34 C38 . 1.560(5) ?
    C34 H34 . 1.0000 ?
    C35 C36 . 1.340(6) ?
    C35 H35 . 0.9500 ?
    C36 C37 . 1.459(6) ?
    C36 H36 . 0.9500 ?
    C37 C38 . 1.505(5) ?
    C38 C39 . 1.553(5) ?
    C38 H38 . 1.0000 ?
    C39 H39A . 0.9800 ?
    C39 H39B . 0.9800 ?
    C39 H39C . 0.9800 ?
    C40 H40A . 0.9800 ?
    C40 H40B . 0.9800 ?
    C40 H40C . 0.9800 ?
    C41 C42 . 1.483(7) ?
    C42 H42A . 0.9800 ?
    C42 H42B . 0.9800 ?
    C42 H42C . 0.9800 ?
    C43 H43A . 0.9500 ?
    C43 H43B . 0.9500 ?
    C44 C45 . 1.495(5) ?
    C45 C46 . 1.523(5) ?
    C45 H45 . 1.0000 ?
    C46 H46A . 0.9800 ?
    C46 H46B . 0.9800 ?
    C46 H46C . 0.9800 ?
    C47 C48 . 1.490(5) ?
    C48 H48A . 0.9800 ?
    C48 H48B . 0.9800 ?
    C48 H48C . 0.9800 ?
    O17 H17A . 0.81(4) ?
    O17 H17B . 0.80(4) ?
loop_
    _geom_angle_atom_site_label_1
    _geom_angle_atom_site_label_2
    _geom_angle_atom_site_label_3
    _geom_angle_site_symmetry_1
    _geom_angle_site_symmetry_3
    _geom_angle
    _geom_angle_publ_flag
    C17 O2 C2 . . 118.0(3) ?
    C20 O4 C7 . . 111.1(3) ?
    C8 O6 H6B . . 99(4) ?
    C23 O7 C9 . . 120.6(3) ?
    C11 C1 C16 . . 108.6(3) ?
    C11 C1 C10 . . 108.4(3) ?
    C16 C1 C10 . . 115.3(3) ?
    C11 C1 C2 . . 101.2(3) ?
    C16 C1 C2 . . 111.1(3) ?
    C10 C1 C2 . . 111.2(3) ?
    O2 C2 C3 . . 105.8(2) ?
    O2 C2 C1 . . 104.1(2) ?
    C3 C2 C1 . . 119.4(3) ?
    O2 C2 H2 . . 109.0 ?
    C3 C2 H2 . . 109.0 ?
    C1 C2 H2 . . 109.0 ?
    C4 C3 C2 . . 127.0(3) ?
    C4 C3 H3 . . 116.5 ?
    C2 C3 H3 . . 116.5 ?
    C3 C4 C5 . . 126.7(3) ?
    C3 C4 H4 . . 116.6 ?
    C5 C4 H4 . . 116.6 ?
    C19 C5 C4 . . 122.3(3) ?
    C19 C5 C6 . . 125.2(3) ?
    C4 C5 C6 . . 112.2(3) ?
    C7 C6 C5 . . 116.1(3) ?
    C7 C6 Cl1 . . 112.3(2) ?
    C5 C6 Cl1 . . 112.0(2) ?
    C7 C6 H6 . . 105.1 ?
    C5 C6 H6 . . 105.1 ?
    Cl1 C6 H6 . . 105.1 ?
    O4 C7 C6 . . 106.4(3) ?
    O4 C7 C8 . . 104.3(3) ?
    C6 C7 C8 . . 124.3(3) ?
    O4 C7 H7 . . 106.9 ?
    C6 C7 H7 . . 106.9 ?
    C8 C7 H7 . . 106.9 ?
    O6 C8 C21 . . 112.1(3) ?
    O6 C8 C9 . . 106.4(2) ?
    C21 C8 C9 . . 109.9(3) ?
    O6 C8 C7 . . 112.5(3) ?
    C21 C8 C7 . . 99.0(3) ?
    C9 C8 C7 . . 116.9(3) ?
    O7 C9 C10 . . 112.6(3) ?
    O7 C9 C8 . . 107.5(2) ?
    C10 C9 C8 . . 114.5(3) ?
    O7 C9 H9 . . 107.3 ?
    C10 C9 H9 . . 107.3 ?
    C8 C9 H9 . . 107.3 ?
    C9 C10 C14 . . 106.5(3) ?
    C9 C10 C1 . . 118.4(3) ?
    C14 C10 C1 . . 112.4(2) ?
    C9 C10 H10 . . 106.3 ?
    C14 C10 H10 . . 106.3 ?
    C1 C10 H10 . . 106.3 ?
    C12 C11 C1 . . 127.6(3) ?
    C12 C11 H11 . . 116.2 ?
    C1 C11 H11 . . 116.2 ?
    C11 C12 C13 . . 121.9(3) ?
    C11 C12 H12 . . 119.1 ?
    C13 C12 H12 . . 119.1 ?
    O1 C13 C12 . . 123.1(3) ?
    O1 C13 C14 . . 121.5(3) ?
    C12 C13 C14 . . 115.1(3) ?
    C13 C14 C15 . . 105.3(3) ?
    C13 C14 C10 . . 111.3(3) ?
    C15 C14 C10 . . 116.9(3) ?
    C13 C14 H14 . . 107.6 ?
    C15 C14 H14 . . 107.6 ?
    C10 C14 H14 . . 107.6 ?
    C14 C15 H15A . . 109.5 ?
    C14 C15 H15B . . 109.5 ?
    H15A C15 H15B . . 109.5 ?
    C14 C15 H15C . . 109.5 ?
    H15A C15 H15C . . 109.5 ?
    H15B C15 H15C . . 109.5 ?
    C1 C16 H16A . . 109.5 ?
    C1 C16 H16B . . 109.5 ?
    H16A C16 H16B . . 109.5 ?
    C1 C16 H16C . . 109.5 ?
    H16A C16 H16C . . 109.5 ?
    H16B C16 H16C . . 109.5 ?
    O3 C17 O2 . . 124.3(3) ?
    O3 C17 C18 . . 124.8(4) ?
    O2 C17 C18 . . 110.9(3) ?
    C17 C18 H18A . . 109.5 ?
    C17 C18 H18B . . 109.5 ?
    H18A C18 H18B . . 109.5 ?
    C17 C18 H18C . . 109.5 ?
    H18A C18 H18C . . 109.5 ?
    H18B C18 H18C . . 109.5 ?
    C5 C19 H19A . . 120.0 ?
    C5 C19 H19B . . 120.0 ?
    H19A C19 H19B . . 120.0 ?
    O5 C20 O4 . . 121.8(4) ?
    O5 C20 C21 . . 129.1(4) ?
    O4 C20 C21 . . 109.0(3) ?
    C20 C21 C22 . . 113.9(3) ?
    C20 C21 C8 . . 103.7(3) ?
    C22 C21 C8 . . 116.8(3) ?
    C20 C21 H21 . . 107.3 ?
    C22 C21 H21 . . 107.3 ?
    C8 C21 H21 . . 107.3 ?
    C21 C22 H22A . . 109.5 ?
    C21 C22 H22B . . 109.5 ?
    H22A C22 H22B . . 109.5 ?
    C21 C22 H22C . . 109.5 ?
    H22A C22 H22C . . 109.5 ?
    H22B C22 H22C . . 109.5 ?
    O8 C23 O7 . . 123.6(3) ?
    O8 C23 C24 . . 126.5(3) ?
    O7 C23 C24 . . 109.9(3) ?
    C23 C24 H24A . . 109.5 ?
    C23 C24 H24B . . 109.5 ?
    H24A C24 H24B . . 109.5 ?
    C23 C24 H24C . . 109.5 ?
    H24A C24 H24C . . 109.5 ?
    H24B C24 H24C . . 109.5 ?
    C41 O10 C26 . . 116.8(4) ?
    C44 O12 C31 . . 109.9(3) ?
    C32 O14 H14B . . 110(4) ?
    C47 O15 C33 . . 118.9(3) ?
    C35 C25 C40 . . 108.9(3) ?
    C35 C25 C34 . . 109.5(3) ?
    C40 C25 C34 . . 116.6(3) ?
    C35 C25 C26 . . 101.8(3) ?
    C40 C25 C26 . . 110.5(3) ?
    C34 C25 C26 . . 108.4(3) ?
    O10 C26 C27 . . 105.6(3) ?
    O10 C26 C25 . . 106.3(3) ?
    C27 C26 C25 . . 118.1(3) ?
    O10 C26 H26 . . 108.8 ?
    C27 C26 H26 . . 108.8 ?
    C25 C26 H26 . . 108.8 ?
    C28 C27 C26 . . 125.8(4) ?
    C28 C27 H27 . . 117.1 ?
    C26 C27 H27 . . 117.1 ?
    C27 C28 C29 . . 126.7(3) ?
    C27 C28 H28 . . 116.7 ?
    C29 C28 H28 . . 116.7 ?
    C43 C29 C28 . . 124.7(3) ?
    C43 C29 C30 . . 124.0(3) ?
    C28 C29 C30 . . 111.0(3) ?
    C29 C30 C31 . . 113.9(3) ?
    C29 C30 Cl2 . . 112.7(3) ?
    C31 C30 Cl2 . . 112.7(2) ?
    C29 C30 H30 . . 105.5 ?
    C31 C30 H30 . . 105.5 ?
    Cl2 C30 H30 . . 105.5 ?
    O12 C31 C30 . . 105.3(3) ?
    O12 C31 C32 . . 105.3(3) ?
    C30 C31 C32 . . 124.5(3) ?
    O12 C31 H31 . . 106.9 ?
    C30 C31 H31 . . 106.9 ?
    C32 C31 H31 . . 106.9 ?
    O14 C32 C33 . . 111.2(3) ?
    O14 C32 C45 . . 106.6(3) ?
    C33 C32 C45 . . 108.9(3) ?
    O14 C32 C31 . . 112.7(3) ?
    C33 C32 C31 . . 117.2(3) ?
    C45 C32 C31 . . 99.0(3) ?
    O15 C33 C32 . . 106.7(3) ?
    O15 C33 C34 . . 114.1(3) ?
    C32 C33 C34 . . 116.4(3) ?
    O15 C33 H33 . . 106.3 ?
    C32 C33 H33 . . 106.3 ?
    C34 C33 H33 . . 106.3 ?
    C33 C34 C38 . . 105.9(3) ?
    C33 C34 C25 . . 120.5(3) ?
    C38 C34 C25 . . 112.1(3) ?
    C33 C34 H34 . . 105.8 ?
    C38 C34 H34 . . 105.8 ?
    C25 C34 H34 . . 105.8 ?
    C36 C35 C25 . . 126.8(4) ?
    C36 C35 H35 . . 116.6 ?
    C25 C35 H35 . . 116.6 ?
    C35 C36 C37 . . 121.6(4) ?
    C35 C36 H36 . . 119.2 ?
    C37 C36 H36 . . 119.2 ?
    O9 C37 C36 . . 123.0(4) ?
    O9 C37 C38 . . 122.4(4) ?
    C36 C37 C38 . . 114.5(3) ?
    C37 C38 C39 . . 106.7(3) ?
    C37 C38 C34 . . 110.7(3) ?
    C39 C38 C34 . . 116.3(3) ?
    C37 C38 H38 . . 107.6 ?
    C39 C38 H38 . . 107.6 ?
    C34 C38 H38 . . 107.6 ?
    C38 C39 H39A . . 109.5 ?
    C38 C39 H39B . . 109.5 ?
    H39A C39 H39B . . 109.5 ?
    C38 C39 H39C . . 109.5 ?
    H39A C39 H39C . . 109.5 ?
    H39B C39 H39C . . 109.5 ?
    C25 C40 H40A . . 109.5 ?
    C25 C40 H40B . . 109.5 ?
    H40A C40 H40B . . 109.5 ?
    C25 C40 H40C . . 109.5 ?
    H40A C40 H40C . . 109.5 ?
    H40B C40 H40C . . 109.5 ?
    O11 C41 O10 . . 121.4(5) ?
    O11 C41 C42 . . 125.4(5) ?
    O10 C41 C42 . . 113.2(5) ?
    C41 C42 H42A . . 109.5 ?
    C41 C42 H42B . . 109.5 ?
    H42A C42 H42B . . 109.5 ?
    C41 C42 H42C . . 109.5 ?
    H42A C42 H42C . . 109.5 ?
    H42B C42 H42C . . 109.5 ?
    C29 C43 H43A . . 120.0 ?
    C29 C43 H43B . . 120.0 ?
    H43A C43 H43B . . 120.0 ?
    O13 C44 O12 . . 121.4(3) ?
    O13 C44 C45 . . 127.8(4) ?
    O12 C44 C45 . . 110.8(3) ?
    C44 C45 C46 . . 114.4(3) ?
    C44 C45 C32 . . 103.6(3) ?
    C46 C45 C32 . . 114.9(3) ?
    C44 C45 H45 . . 107.8 ?
    C46 C45 H45 . . 107.8 ?
    C32 C45 H45 . . 107.8 ?
    C45 C46 H46A . . 109.5 ?
    C45 C46 H46B . . 109.5 ?
    H46A C46 H46B . . 109.5 ?
    C45 C46 H46C . . 109.5 ?
    H46A C46 H46C . . 109.5 ?
    H46B C46 H46C . . 109.5 ?
    O16 C47 O15 . . 123.9(3) ?
    O16 C47 C48 . . 127.1(4) ?
    O15 C47 C48 . . 109.0(4) ?
    C47 C48 H48A . . 109.5 ?
    C47 C48 H48B . . 109.5 ?
    H48A C48 H48B . . 109.5 ?
    C47 C48 H48C . . 109.5 ?
    H48A C48 H48C . . 109.5 ?
    H48B C48 H48C . . 109.5 ?
    H17A O17 H17B . . 114(7) ?
loop_
    _geom_torsion_atom_site_label_1
    _geom_torsion_atom_site_label_2
    _geom_torsion_atom_site_label_3
    _geom_torsion_atom_site_label_4
    _geom_torsion_site_symmetry_1
    _geom_torsion_site_symmetry_2
    _geom_torsion_site_symmetry_3
    _geom_torsion_site_symmetry_4
    _geom_torsion
    _geom_torsion_publ_flag
    C17 O2 C2 C3 . . . . 80.7(3) ?
    C17 O2 C2 C1 . . . . -152.6(3) ?
    C11 C1 C2 O2 . . . . 67.0(3) ?
    C16 C1 C2 O2 . . . . -48.2(3) ?
    C10 C1 C2 O2 . . . . -178.0(2) ?
    C11 C1 C2 C3 . . . . -175.4(3) ?
    C16 C1 C2 C3 . . . . 69.3(4) ?
    C10 C1 C2 C3 . . . . -60.5(4) ?
    O2 C2 C3 C4 . . . . -146.8(3) ?
    C1 C2 C3 C4 . . . . 96.5(4) ?
    C2 C3 C4 C5 . . . . -4.9(6) ?
    C3 C4 C5 C19 . . . . 56.2(5) ?
    C3 C4 C5 C6 . . . . -129.2(4) ?
    C19 C5 C6 C7 . . . . -140.5(3) ?
    C4 C5 C6 C7 . . . . 45.1(4) ?
    C19 C5 C6 Cl1 . . . . -9.7(4) ?
    C4 C5 C6 Cl1 . . . . 175.9(2) ?
    C20 O4 C7 C6 . . . . -153.6(3) ?
    C20 O4 C7 C8 . . . . -20.7(4) ?
    C5 C6 C7 O4 . . . . -171.8(3) ?
    Cl1 C6 C7 O4 . . . . 57.6(3) ?
    C5 C6 C7 C8 . . . . 67.4(4) ?
    Cl1 C6 C7 C8 . . . . -63.3(4) ?
    O4 C7 C8 O6 . . . . -85.7(3) ?
    C6 C7 C8 O6 . . . . 36.1(4) ?
    O4 C7 C8 C21 . . . . 32.9(3) ?
    C6 C7 C8 C21 . . . . 154.7(3) ?
    O4 C7 C8 C9 . . . . 150.8(3) ?
    C6 C7 C8 C9 . . . . -87.4(4) ?
    C23 O7 C9 C10 . . . . 125.4(3) ?
    C23 O7 C9 C8 . . . . -107.6(3) ?
    O6 C8 C9 O7 . . . . -158.7(2) ?
    C21 C8 C9 O7 . . . . 79.7(3) ?
    C7 C8 C9 O7 . . . . -32.1(4) ?
    O6 C8 C9 C10 . . . . -32.8(3) ?
    C21 C8 C9 C10 . . . . -154.4(3) ?
    C7 C8 C9 C10 . . . . 93.8(3) ?
    O7 C9 C10 C14 . . . . -148.3(3) ?
    C8 C9 C10 C14 . . . . 88.6(3) ?
    O7 C9 C10 C1 . . . . -20.5(4) ?
    C8 C9 C10 C1 . . . . -143.7(3) ?
    C11 C1 C10 C9 . . . . -164.1(3) ?
    C16 C1 C10 C9 . . . . -42.1(4) ?
    C2 C1 C10 C9 . . . . 85.5(3) ?
    C11 C1 C10 C14 . . . . -39.2(3) ?
    C16 C1 C10 C14 . . . . 82.8(3) ?
    C2 C1 C10 C14 . . . . -149.6(3) ?
    C16 C1 C11 C12 . . . . -119.1(4) ?
    C10 C1 C11 C12 . . . . 6.8(5) ?
    C2 C1 C11 C12 . . . . 123.9(4) ?
    C1 C11 C12 C13 . . . . 10.3(6) ?
    C11 C12 C13 O1 . . . . -179.4(3) ?
    C11 C12 C13 C14 . . . . 7.4(5) ?
    O1 C13 C14 C15 . . . . -85.5(4) ?
    C12 C13 C14 C15 . . . . 87.9(3) ?
    O1 C13 C14 C10 . . . . 146.9(3) ?
    C12 C13 C14 C10 . . . . -39.8(4) ?
    C9 C10 C14 C13 . . . . -172.0(3) ?
    C1 C10 C14 C13 . . . . 56.8(3) ?
    C9 C10 C14 C15 . . . . 67.0(3) ?
    C1 C10 C14 C15 . . . . -64.2(4) ?
    C2 O2 C17 O3 . . . . 5.2(5) ?
    C2 O2 C17 C18 . . . . -172.9(3) ?
    C7 O4 C20 O5 . . . . -179.6(4) ?
    C7 O4 C20 C21 . . . . -1.6(4) ?
    O5 C20 C21 C22 . . . . -30.5(6) ?
    O4 C20 C21 C22 . . . . 151.8(3) ?
    O5 C20 C21 C8 . . . . -158.5(4) ?
    O4 C20 C21 C8 . . . . 23.7(4) ?
    O6 C8 C21 C20 . . . . 85.5(3) ?
    C9 C8 C21 C20 . . . . -156.4(3) ?
    C7 C8 C21 C20 . . . . -33.4(3) ?
    O6 C8 C21 C22 . . . . -40.8(4) ?
    C9 C8 C21 C22 . . . . 77.3(4) ?
    C7 C8 C21 C22 . . . . -159.6(3) ?
    C9 O7 C23 O8 . . . . 4.1(5) ?
    C9 O7 C23 C24 . . . . -174.6(3) ?
    C41 O10 C26 C27 . . . . 89.6(5) ?
    C41 O10 C26 C25 . . . . -144.1(4) ?
    C35 C25 C26 O10 . . . . 62.8(4) ?
    C40 C25 C26 O10 . . . . -52.8(4) ?
    C34 C25 C26 O10 . . . . 178.2(3) ?
    C35 C25 C26 C27 . . . . -178.9(3) ?
    C40 C25 C26 C27 . . . . 65.5(4) ?
    C34 C25 C26 C27 . . . . -63.5(4) ?
    O10 C26 C27 C28 . . . . -139.8(4) ?
    C25 C26 C27 C28 . . . . 101.5(5) ?
    C26 C27 C28 C29 . . . . -6.3(6) ?
    C27 C28 C29 C43 . . . . 55.4(6) ?
    C27 C28 C29 C30 . . . . -130.3(4) ?
    C43 C29 C30 C31 . . . . -139.7(4) ?
    C28 C29 C30 C31 . . . . 45.9(4) ?
    C43 C29 C30 Cl2 . . . . -9.7(5) ?
    C28 C29 C30 Cl2 . . . . 176.0(2) ?
    C44 O12 C31 C30 . . . . -155.7(3) ?
    C44 O12 C31 C32 . . . . -22.5(3) ?
    C29 C30 C31 O12 . . . . -170.5(3) ?
    Cl2 C30 C31 O12 . . . . 59.4(3) ?
    C29 C30 C31 C32 . . . . 68.1(4) ?
    Cl2 C30 C31 C32 . . . . -62.0(4) ?
    O12 C31 C32 O14 . . . . -80.2(3) ?
    C30 C31 C32 O14 . . . . 41.2(4) ?
    O12 C31 C32 C33 . . . . 148.9(3) ?
    C30 C31 C32 C33 . . . . -89.7(4) ?
    O12 C31 C32 C45 . . . . 32.1(3) ?
    C30 C31 C32 C45 . . . . 153.5(3) ?
    C47 O15 C33 C32 . . . . -109.6(3) ?
    C47 O15 C33 C34 . . . . 120.4(3) ?
    O14 C32 C33 O15 . . . . -168.7(3) ?
    C45 C32 C33 O15 . . . . 74.0(3) ?
    C31 C32 C33 O15 . . . . -37.1(4) ?
    O14 C32 C33 C34 . . . . -40.1(4) ?
    C45 C32 C33 C34 . . . . -157.3(3) ?
    C31 C32 C33 C34 . . . . 91.5(4) ?
    O15 C33 C34 C38 . . . . -145.7(3) ?
    C32 C33 C34 C38 . . . . 89.3(3) ?
    O15 C33 C34 C25 . . . . -17.4(4) ?
    C32 C33 C34 C25 . . . . -142.3(3) ?
    C35 C25 C34 C33 . . . . -162.0(3) ?
    C40 C25 C34 C33 . . . . -37.7(5) ?
    C26 C25 C34 C33 . . . . 87.7(4) ?
    C35 C25 C34 C38 . . . . -36.5(4) ?
    C40 C25 C34 C38 . . . . 87.8(4) ?
    C26 C25 C34 C38 . . . . -146.8(3) ?
    C40 C25 C35 C36 . . . . -125.7(5) ?
    C34 C25 C35 C36 . . . . 3.0(6) ?
    C26 C25 C35 C36 . . . . 117.5(5) ?
    C25 C35 C36 C37 . . . . 10.7(7) ?
    C35 C36 C37 O9 . . . . -172.6(4) ?
    C35 C36 C37 C38 . . . . 11.6(6) ?
    O9 C37 C38 C39 . . . . -93.2(4) ?
    C36 C37 C38 C39 . . . . 82.7(4) ?
    O9 C37 C38 C34 . . . . 139.4(4) ?
    C36 C37 C38 C34 . . . . -44.8(4) ?
    C33 C34 C38 C37 . . . . -168.7(3) ?
    C25 C34 C38 C37 . . . . 58.1(4) ?
    C33 C34 C38 C39 . . . . 69.3(4) ?
    C25 C34 C38 C39 . . . . -63.8(5) ?
    C26 O10 C41 O11 . . . . 2.0(8) ?
    C26 O10 C41 C42 . . . . -177.9(4) ?
    C31 O12 C44 O13 . . . . -176.2(3) ?
    C31 O12 C44 C45 . . . . 1.8(4) ?
    O13 C44 C45 C46 . . . . -36.8(6) ?
    O12 C44 C45 C46 . . . . 145.4(3) ?
    O13 C44 C45 C32 . . . . -162.6(4) ?
    O12 C44 C45 C32 . . . . 19.6(4) ?
    O14 C32 C45 C44 . . . . 86.7(3) ?
    C33 C32 C45 C44 . . . . -153.2(3) ?
    C31 C32 C45 C44 . . . . -30.3(3) ?
    O14 C32 C45 C46 . . . . -38.8(4) ?
    C33 C32 C45 C46 . . . . 81.2(4) ?
    C31 C32 C45 C46 . . . . -155.9(3) ?
    C33 O15 C47 O16 . . . . -6.2(5) ?
    C33 O15 C47 C48 . . . . 175.6(3) ?
    O26 O21 O24 O27 . . . . -164.9(12) ?
    O24 O21 O26 O23 . . . . 117.6(13) ?
    O27 O21 O26 O23 . . . . 101.3(17) ?
    O28 O23 O26 O21 . . . . -154.2(12) ?
    O21 O24 O27 O22 . . . . -157(2) ?
    O24 O21 O27 O22 . . . . 96(6) ?
    O26 O21 O27 O22 . . . . 120(6) ?
    O26 O21 O27 O24 . . . . 23.9(18) ?
    O18 O25 O28 O19 . . . . 46.5(16) ?
    O18 O25 O28 O23 . . . . -162.2(14) ?
    O26 O23 O28 O19 . . . . -85.1(10) ?
    O26 O23 O28 O25 . . . . 122.3(17) ?
loop_
    _geom_hbond_atom_site_label_D
    _geom_hbond_atom_site_label_H
    _geom_hbond_atom_site_label_A
    _geom_hbond_site_symmetry_A
    _geom_hbond_distance_DH
    _geom_hbond_distance_HA
    _geom_hbond_distance_DA
    _geom_hbond_angle_DHA
    O6 H6B O13 . 0.83(2) 2.02(3) 2.784(4) 154(6)
    O14 H14B O8 1_565 0.849(19) 2.13(3) 2.932(4) 156(6)
    O17 H17A O3 3_655 0.81(4) 2.04(5) 2.834(4) 167(8)
    O17 H17B O16 1_455 0.80(4) 2.31(5) 3.082(5) 161(7)
data_global
_journal_date_recd_electronic     2010-10-28
_journal_date_accepted     2010-11-30
_journal_name_full     'Acta Crystallographica, Section E'
_journal_year     2011
_journal_volume     67
_journal_issue      1
_journal_page_first     o181
_journal_page_last     o182
_journal_paper_category     QO
_journal_coeditor_code     HB5711
_publ_contact_author_name     'Daniel J. Nurco'
_publ_contact_author_address
; Department of Chemistry
  University of California
  One Shields Avenue
  Davis, CA
  USA
;
_publ_contact_author_email     DJNurco@UCDavis.edu
_publ_contact_author_fax     ?
_publ_contact_author_phone     530-756-7997
_publ_section_title
;
The absolute structure of ptilosarcenone 2.5-hydrate, a diterpenoid briarane
from the orange sea pen <i>Ptilosarcus gurneyi</i> (Gray)
;
loop_
    _publ_author_name
    _publ_author_address
    'Daniel J. Nurco'
; Department of Animal Science
  University of California
  One Shields Avenue
  Davis, CA 95616
  USA
;
    'Douglas E. Conklin'
; Department of Animal Science
  University of California
  One Shields Avenue
  Davis, CA 95616
  USA
;
    'Nathan S. Shapiro'
; Department of Animal Science
  University of California
  One Shields Avenue
  Davis, CA 95616
  USA
;
    'Elaine Tran'
; Department of Animal Science
  University of California
  One Shields Avenue
  Davis, CA 95616
  USA
;
