# Supplementary material for: The absolute structure of ptilosarcenone 2.5-hydrate, a diterpenoid briarane from the orange sea pen Ptilosarcus gurneyi (Gray)
Source: Acta Crystallogr Sect E Struct Rep Online. 2010 Dec 18;67(Pt 1):o181–2. doi: 10.1107/S1600536810050142 (PMC3050379; doi:10.1107/S1600536810050142)
Supplement: Supplementary file 2 [file e-67-0o181-Isup2.hkl]

# 
# h,k,l, Fc-squared, Fo-squared, sigma(Fo-squared) and status flag 
# 
data_I
_shelx_title ' 250XG2       P 21 21 21   R = 0.07' 
_shelx_refln_list_code          4 
_shelx_F_calc_maximum      287.42 
_exptl_crystal_F_000      2199.79 
_reflns_d_resolution_high  0.7419 
 
loop_ 
 _symmetry_equiv_pos_as_xyz 
 'x, y, z' 
 '-x+1/2, -y, z+1/2' 
 'x+1/2, -y+1/2, -z' 
 '-x, y+1/2, -z+1/2' 
 
_cell_length_a     9.8505 
_cell_length_b    13.5256 
_cell_length_c    39.3169 
_cell_angle_alpha  90.000 
_cell_angle_beta   90.000 
_cell_angle_gamma  90.000 
 
_shelx_F_squared_multiplier     1.000 
 
loop_ 
 _refln_index_h 
 _refln_index_k 
 _refln_index_l 
 _refln_F_squared_calc 
 _refln_F_squared_meas 
 _refln_F_squared_sigma 
 _refln_observed_status 
   2   0   0     4864.52     4514.20     22.35 o 
   4   0   0     6191.39     6305.94     29.99 o 
   6   0   0    12653.95    11855.37     50.37 o 
   8   0   0      589.09      632.97     21.44 o 
  10   0   0       82.09      120.95     15.19 o 
  12   0   0      306.73      298.62     29.19 o 
   1   1   0    19163.62    14553.32     88.88 o 
   2   1   0     5410.23     7892.65     54.81 o 
   3   1   0     4789.69     4886.46     35.38 o 
   4   1   0     5149.07     5172.18     35.80 o 
   5   1   0     2860.68     2618.45     18.07 o 
   6   1   0      741.58      772.89      9.97 o 
   7   1   0     2450.87     2396.69     17.73 o 
   8   1   0        1.34       31.73      7.57 o 
   9   1   0       91.49      121.33      9.90 o 
  10   1   0      146.58      133.99     10.83 o 
  11   1   0       86.64       92.23     12.75 o 
  12   1   0       39.13       52.73     14.84 o 
  13   1   0      125.38      108.32     17.94 o 
   0   2   0     1817.10      737.67      8.78 o 
   1   2   0    11624.62    10076.88     76.14 o 
   2   2   0      968.88      530.28      5.85 o 
   3   2   0    26167.36    27414.77    128.99 o 
   4   2   0      689.55     1426.85     14.55 o 
   5   2   0     9606.71    10453.95     44.18 o 
   6   2   0       52.74      109.38      8.39 o 
   7   2   0      538.28      599.22     11.52 o 
   8   2   0     3541.29     3678.25     31.59 o 
   9   2   0     2310.46     2033.82     33.57 o 
  10   2   0      436.05      450.59     15.51 o 
  11   2   0      458.06      400.51     22.27 o 
  12   2   0        4.80       11.08     14.05 o 
  13   2   0      526.68      691.48     29.22 o 
   1   3   0    31815.04    37011.02    226.66 o 
   2   3   0     1200.05     2145.93     12.49 o 
   3   3   0     3954.46     4594.37     25.10 o 
   4   3   0     8442.83     9059.92     57.44 o 
   5   3   0       14.29       50.81      4.08 o 
   6   3   0       58.94       64.02      4.77 o 
   7   3   0        5.35       14.23      4.56 o 
   8   3   0       15.92       21.14      6.02 o 
   9   3   0      438.21      428.93     14.18 o 
  10   3   0        0.35        5.61      9.42 o 
  11   3   0       77.77       90.98     12.62 o 
  12   3   0     1017.77      913.86     30.10 o 
  13   3   0       82.23      113.37     18.56 o 
   0   4   0      925.44      850.73     18.08 o 
   1   4   0        0.65       36.83      2.80 o 
   2   4   0      933.46      911.17     29.00 o 
   3   4   0      624.90      597.63     13.74 o 
   4   4   0    12450.10    12798.38     44.65 o 
   5   4   0      100.18      232.12      6.92 o 
   6   4   0       11.82       36.89      4.66 o 
   7   4   0     3356.17     3427.04     53.27 o 
   8   4   0      197.32      205.52      9.39 o 
   9   4   0      623.86      584.40     15.94 o 
  10   4   0       51.04       39.16     10.71 o 
  11   4   0       68.62       63.41     12.23 o 
  12   4   0      122.25      132.13     15.42 o 
   1   5   0     3748.39     3522.77     28.17 o 
   2   5   0       57.90      116.93      4.64 o 
   3   5   0     2412.64     2679.52     27.01 o 
   4   5   0      345.75      722.52     23.67 o 
   5   5   0      977.32      808.43     11.19 o 
   6   5   0      787.12      818.55     11.95 o 
   7   5   0      637.71      585.50     12.54 o 
   8   5   0       54.65      106.79      8.18 o 
   9   5   0       51.02       93.91      9.57 o 
  10   5   0       90.78       87.35     12.02 o 
  11   5   0      853.83      876.48     27.66 o 
  12   5   0      278.76      275.00     20.61 o 
   0   6   0    29048.20    28291.76    220.20 o 
   1   6   0     4508.65     4096.67     26.10 o 
   2   6   0     2466.77     2873.78     32.00 o 
   3   6   0      226.16      934.55     38.36 o 
   4   6   0       35.70       85.45      5.19 o 
   5   6   0     4547.06     4506.90     34.05 o 
   6   6   0      519.50      567.05     11.08 o 
   7   6   0      628.95      631.98     13.40 o 
   8   6   0      163.59      238.68     10.65 o 
   9   6   0      307.54      318.53     15.68 o 
  10   6   0      226.32      233.55     17.54 o 
  11   6   0      266.63      208.04     18.42 o 
  12   6   0      267.87      348.38     22.64 o 
   1   7   0     2360.90     2197.47     29.65 o 
   2   7   0     3350.96     3397.45     25.92 o 
   3   7   0     7920.79     7193.73     55.22 o 
   4   7   0       43.39       67.43      5.14 o 
   5   7   0     1853.37     1764.33     19.64 o 
   6   7   0     1143.11     1225.34     16.40 o 
   7   7   0     1021.32      883.01     17.53 o 
   8   7   0      543.85      587.96     16.66 o 
   9   7   0       68.18       66.67     13.02 o 
  10   7   0      312.76      306.79     19.74 o 
  11   7   0       52.98       53.34     14.75 o 
  12   7   0        0.03       43.84     15.50 o 
   0   8   0     4990.23     4279.74     41.50 o 
   1   8   0     1270.08     1328.56     25.17 o 
   2   8   0     1713.20     1991.84     30.26 o 
   3   8   0     2700.07     2297.02     24.43 o 
   4   8   0      380.13      454.52      9.80 o 
   5   8   0      869.73      844.68     13.09 o 
   6   8   0       14.05       26.90      6.63 o 
   7   8   0      681.20      625.83     16.18 o 
   8   8   0     2009.52     1860.80     34.70 o 
   9   8   0      112.76      203.00     14.32 o 
  10   8   0      395.54      353.77     21.04 o 
  11   8   0      201.07      232.32     20.58 o 
   1   9   0       54.42      225.52     16.10 o 
   2   9   0      330.72      364.06      8.54 o 
   3   9   0       53.57      116.28      7.38 o 
   4   9   0      533.76      657.01     13.59 o 
   5   9   0     2541.03     1958.72     21.79 o 
   6   9   0      151.71      198.39     10.19 o 
   7   9   0      322.46      287.76     12.89 o 
   8   9   0      238.85      257.42     14.65 o 
   9   9   0      234.78      277.83     16.13 o 
  10   9   0      254.09      269.53     19.85 o 
  11   9   0      494.99      459.84     24.96 o 
   0  10   0      791.92      750.49     33.59 o 
   1  10   0     2431.93     2447.16     21.93 o 
   2  10   0       24.16       19.26      5.70 o 
   3  10   0     1358.07     1335.26     18.11 o 
   4  10   0       31.59      103.37      8.15 o 
   5  10   0      244.17      191.17     10.20 o 
   6  10   0      902.80      762.12     16.43 o 
   7  10   0     1823.77     1408.64     23.53 o 
   8  10   0      185.98      191.33     14.47 o 
   9  10   0      171.29      147.29     14.29 o 
  10  10   0       62.38       98.82     18.24 o 
  11  10   0      124.75      130.09     19.04 o 
   1  11   0      485.02      528.07     12.58 o 
   2  11   0      764.32      760.39     14.80 o 
   3  11   0       93.49       75.43      7.75 o 
   4  11   0        0.74      287.48     33.13 o 
   5  11   0      146.56      518.75     16.21 o 
   6  11   0      877.93      842.18     17.75 o 
   7  11   0       36.45       59.77     11.36 o 
   8  11   0      242.11      348.13     17.57 o 
   9  11   0        2.50       21.24     12.16 o 
  10  11   0       62.07       78.31     16.86 o 
   0  12   0       89.72       81.80     13.07 o 
   1  12   0       17.63       30.90      7.93 o 
   2  12   0      162.64      205.29     10.24 o 
   3  12   0        2.59      285.22     12.59 o 
   4  12   0     1570.77     1537.27     22.50 o 
   5  12   0       21.94       67.91      9.26 o 
   6  12   0      215.39      207.58     12.12 o 
   7  12   0      295.40      431.31     18.89 o 
   8  12   0       77.85       60.96     13.14 o 
   9  12   0      673.15      905.44     29.87 o 
   1  13   0      156.94      392.53     14.95 o 
   2  13   0      466.88      413.85     14.82 o 
   3  13   0      499.40      418.70     13.80 o 
   4  13   0        5.80      388.51     39.43 o 
   5  13   0        8.65       11.21      8.52 o 
   6  13   0      582.56      444.49     19.00 o 
   7  13   0       66.48       38.62     13.47 o 
   8  13   0      731.29      788.68     28.05 o 
   9  13   0      327.18      268.92     21.35 o 
   0  14   0     2603.08     2672.70     44.68 o 
   1  14   0       19.42       44.61     10.55 o 
   2  14   0      809.16      571.14     19.27 o 
   3  14   0      239.61      196.96     17.64 o 
   4  14   0      218.98      283.71     16.09 o 
   5  14   0       37.75       77.90     10.88 o 
   6  14   0      127.81      390.31     25.15 o 
   7  14   0      188.56      284.13     18.27 o 
   8  14   0       72.28       73.71     17.05 o 
   1  15   0       60.22       70.38     13.54 o 
   2  15   0     1044.85      849.07     25.81 o 
   3  15   0       71.13       50.84     13.38 o 
   4  15   0      104.97       90.43     15.02 o 
   5  15   0      129.61      136.86     16.26 o 
   6  15   0      318.05      333.29     30.18 o 
   7  15   0      130.05      128.43     17.81 o 
   0  16   0       19.82       24.66     20.26 o 
   1  16   0      339.84      312.28     20.23 o 
   2  16   0       63.22       46.32     14.25 o 
   3  16   0      130.00      189.14     17.93 o 
   4  16   0       99.13      123.04     16.91 o 
   5  16   0      126.21      131.32     20.19 o 
   6  16   0       16.69      113.78     24.37 o 
   1  17   0      844.31      884.18     29.11 o 
   2  17   0      213.73      264.85     20.33 o 
   3  17   0      123.54      121.05     17.32 o 
   4  17   0      124.10       45.95     15.82 o 
   0  18   0      225.40      747.01     40.90 o 
   1  18   0       76.54      146.40     18.95 o 
   2  18   0      758.12      783.16     42.68 o 
   1   0   1     1547.97     2432.04     25.29 o 
   2   0   1     8303.62    10105.51     89.75 o 
   3   0   1      189.29      294.42      6.67 o 
   4   0   1     1735.40     2119.22     12.35 o 
   5   0   1     2509.53     2265.52     14.25 o 
   6   0   1     1607.99     1379.04     12.68 o 
   7   0   1      237.00      189.29      6.97 o 
   8   0   1      211.53      290.78     12.12 o 
   9   0   1     1359.86     1299.98     21.15 o 
  10   0   1       14.86       31.54      8.76 o 
  11   0   1     1345.03     1323.70     27.70 o 
  12   0   1        4.24       66.59     15.25 o 
  13   0   1      757.19      860.71     31.33 o 
 -13   1   1       14.04        9.92     14.94 o 
 -12   1   1      837.66      830.02     29.06 o 
 -11   1   1        4.41       10.50     10.29 o 
 -10   1   1     1372.85     1341.25     23.16 o 
  -9   1   1      491.95      493.19     14.84 o 
  -8   1   1     3548.81     3517.22     30.39 o 
  -7   1   1       63.63       81.46      5.24 o 
  -6   1   1     2337.16     2757.14     22.82 o 
  -5   1   1      659.84      702.84      8.60 o 
  -4   1   1     2777.90     3100.02     20.84 o 
  -3   1   1     4763.93     5737.63     37.33 o 
  -2   1   1     5208.85     5423.73     36.69 o 
  -1   1   1     2921.66     3195.67     35.00 o 
   1   1   1     2890.74     3099.09     15.33 o 
   2   1   1     5257.78     5620.27     50.10 o 
   3   1   1     4750.23     5750.49     34.40 o 
   4   1   1     2756.60     3016.65     22.46 o 
   5   1   1      654.68      698.17      8.54 o 
   6   1   1     2285.90     2684.01     19.34 o 
   7   1   1       61.52       85.38      5.47 o 
   8   1   1     3560.74     3607.37     32.27 o 
   9   1   1      497.69      508.09     15.32 o 
  10   1   1     1368.16     1353.06     23.31 o 
  11   1   1        4.53       13.65     10.39 o 
  12   1   1      859.07      871.92     29.23 o 
  13   1   1       15.59       24.14     15.79 o 
 -13   2   1      546.74      594.89     28.21 o 
 -12   2   1      171.35      204.42     18.74 o 
 -11   2   1      623.95      669.10     21.89 o 
 -10   2   1       87.83      121.87     10.81 o 
  -9   2   1      289.75      298.30     12.91 o 
  -8   2   1     2879.67     2755.89     23.90 o 
  -7   2   1     5994.50     6008.98     61.87 o 
  -6   2   1     5911.74     5612.43     25.57 o 
  -5   2   1     1885.11     2005.38     14.49 o 
  -4   2   1       61.01      126.90      4.62 o 
  -3   2   1    15337.67    16083.05    122.40 o 
  -2   2   1     5886.57     7360.49     42.91 o 
  -1   2   1     1495.95     1976.97     26.10 o 
   0   2   1     5799.16     5870.17     25.62 o 
   1   2   1     1502.08     2037.61     19.14 o 
   2   2   1     5882.36     7374.72     31.15 o 
   3   2   1    15321.74    16026.01    150.62 o 
   4   2   1       55.93      121.16      4.81 o 
   5   2   1     1940.60     2076.48     19.85 o 
   6   2   1     5978.59     5670.10     27.42 o 
   7   2   1     5986.54     5928.36     27.99 o 
   8   2   1     2855.17     2710.43     37.95 o 
   9   2   1      298.17      305.32     14.95 o 
  10   2   1       81.31      121.86     10.88 o 
  11   2   1      631.92      643.23     21.36 o 
  12   2   1      180.40      183.89     18.74 o 
  13   2   1      534.29      557.12     27.29 o 
 -13   3   1       60.21       61.62     17.41 o 
 -12   3   1       22.59       52.18     13.29 o 
 -11   3   1      700.05      621.95     21.52 o 
 -10   3   1       33.56       37.39     10.24 o 
  -9   3   1       30.29       48.17      8.18 o 
  -8   3   1      636.83      607.40     12.90 o 
  -7   3   1      469.04      498.64     11.32 o 
  -6   3   1     3071.74     3388.54     22.81 o 
  -5   3   1     3334.64     3551.11     26.75 o 
  -4   3   1       81.41       72.21      5.46 o 
  -3   3   1    18050.75    18032.77     79.04 o 
  -2   3   1     3610.45     3578.01     16.42 o 
  -1   3   1    14806.05    14938.74     72.91 o 
   0   3   1    10277.73    10032.48     67.45 o 
   1   3   1    14583.94    15042.30     69.74 o 
   2   3   1     3627.09     3628.27     19.29 o 
   3   3   1    17969.91    17916.19     60.17 o 
   4   3   1       82.94       87.59      5.68 o 
   5   3   1     3441.64     3648.37     22.54 o 
   6   3   1     3028.34     3366.84     31.32 o 
   7   3   1      480.96      521.99     10.24 o 
   8   3   1      652.98      635.86     13.22 o 
   9   3   1       33.61       49.30      8.38 o 
  10   3   1       35.97       30.23      8.85 o 
  11   3   1      721.57      657.49     21.60 o 
  12   3   1       23.01       54.96     14.78 o 
  13   3   1       61.67       59.19     17.10 o 
 -12   4   1       29.87       33.90     12.88 o 
 -11   4   1      394.63      371.79     18.44 o 
 -10   4   1      138.70      147.63     12.75 o 
  -9   4   1       50.09       59.21      8.82 o 
  -8   4   1       99.12      106.66      7.97 o 
  -7   4   1     4691.07     4878.02     42.78 o 
  -6   4   1     1284.72     1334.40     15.00 o 
  -5   4   1      332.85      270.48      7.08 o 
  -4   4   1     2639.17     2831.28     30.51 o 
  -3   4   1    18747.24    20482.30    117.57 o 
  -2   4   1    12733.58    13539.91     95.36 o 
  -1   4   1     2543.08     2287.78     16.39 o 
   0   4   1     2631.77     1909.13     13.83 o 
   1   4   1     2455.87     2186.10     14.82 o 
   2   4   1    12762.48    13544.66     78.09 o 
   3   4   1    18769.49    20468.70    131.33 o 
   4   4   1     2712.49     2913.86     17.44 o 
   5   4   1      342.04      273.91      7.27 o 
   6   4   1     1300.60     1346.76     13.21 o 
   7   4   1     4745.97     4930.66     32.59 o 
   8   4   1      104.28      113.26      8.01 o 
   9   4   1       52.05       54.04      8.65 o 
  10   4   1      123.85      142.94     13.19 o 
  11   4   1      392.56      371.14     18.29 o 
  12   4   1       28.22       42.63     13.12 o 
 -12   5   1      354.82      385.94     22.64 o 
 -11   5   1       23.70       60.39     12.37 o 
 -10   5   1      257.34      262.87     15.30 o 
  -9   5   1      405.66      438.20     16.81 o 
  -8   5   1     1336.31     1459.82     19.16 o 
  -7   5   1      675.91      755.46     13.74 o 
  -6   5   1      105.37      160.03      7.39 o 
  -5   5   1     1754.24     1749.40     15.26 o 
  -4   5   1    10006.16    10326.57     55.37 o 
  -3   5   1      593.31      711.72     13.11 o 
  -2   5   1     4982.35     5040.31     23.38 o 
  -1   5   1     1683.44     1795.82     18.63 o 
   0   5   1      618.34      632.27     12.50 o 
   1   5   1     1653.11     1736.77     17.08 o 
   2   5   1     5105.09     5158.59     29.57 o 
   3   5   1      569.96      693.99     12.23 o 
   4   5   1    10016.91    10446.39     73.76 o 
   5   5   1     1776.69     1796.41     18.52 o 
   6   5   1      103.65      157.24      6.55 o 
   7   5   1      656.81      728.77     12.29 o 
   8   5   1     1386.86     1546.67     19.72 o 
   9   5   1      397.18      435.23     14.80 o 
  10   5   1      252.54      256.22     15.31 o 
  11   5   1       24.95       57.33     13.46 o 
  12   5   1      355.54      375.47     22.94 o 
 -12   6   1      213.79      241.56     20.50 o 
 -11   6   1      121.83      135.69     16.51 o 
 -10   6   1      813.62      808.05     26.06 o 
  -9   6   1      447.22      466.04     17.41 o 
  -8   6   1      339.48      332.46     11.67 o 
  -7   6   1      645.41      633.92     14.69 o 
  -6   6   1      378.50      393.35     10.67 o 
  -5   6   1       84.00      205.92     13.31 o 
  -4   6   1     1116.07     1008.73     11.81 o 
  -3   6   1     9866.30    10093.24     66.97 o 
  -2   6   1     6647.04     6558.15     41.69 o 
  -1   6   1      132.17      222.14      7.51 o 
   0   6   1     1964.05     1975.72     39.52 o 
   1   6   1      133.53      221.99      9.86 o 
   2   6   1     6681.79     6596.33     76.18 o 
   3   6   1     9906.11    10069.48     66.67 o 
   4   6   1     1075.48      943.73     11.76 o 
   5   6   1       84.81      209.02     13.17 o 
   6   6   1      382.77      394.20      8.67 o 
   7   6   1      638.50      601.63     11.72 o 
   8   6   1      359.33      353.68     11.79 o 
   9   6   1      446.44      493.17     15.59 o 
  10   6   1      830.81      742.53     24.97 o 
  11   6   1      115.99      123.81     15.99 o 
  12   6   1      220.96      253.79     20.44 o 
 -12   7   1      330.10      325.97     22.89 o 
 -11   7   1       12.05       19.93     14.18 o 
 -10   7   1      193.45      227.23     18.06 o 
  -9   7   1      271.48      290.88     18.53 o 
  -8   7   1      158.63      256.70     12.24 o 
  -7   7   1      590.86      663.09     15.59 o 
  -6   7   1      927.47     1029.51     15.79 o 
  -5   7   1     2558.19     2479.69     19.59 o 
  -4   7   1      501.41      475.75      9.37 o 
  -3   7   1     1227.49     1575.94     24.53 o 
  -2   7   1     4008.89     3663.97     32.11 o 
  -1   7   1    11037.79    10520.24     35.13 o 
   0   7   1     1805.01     1683.17     20.69 o 
   1   7   1    11095.83    10708.19     82.70 o 
   2   7   1     4058.35     3650.63     30.66 o 
   3   7   1     1215.39     1584.06     17.48 o 
   4   7   1      480.53      440.78      9.19 o 
   5   7   1     2552.29     2475.19     19.86 o 
   6   7   1      909.85     1035.60     14.58 o 
   7   7   1      586.61      656.25     14.33 o 
   8   7   1      161.12      249.90     12.23 o 
   9   7   1      259.59      262.33     14.84 o 
  10   7   1      188.81      223.25     17.80 o 
  11   7   1       10.43        9.91     13.42 o 
  12   7   1      319.34      294.02     22.22 o 
 -11   8   1      121.22      120.66     17.29 o 
 -10   8   1        1.07       24.08     12.90 o 
  -9   8   1      798.98      735.72     24.98 o 
  -8   8   1      122.35      178.44     12.85 o 
  -7   8   1      265.87      288.42     12.83 o 
  -6   8   1      934.85      933.52     16.05 o 
  -5   8   1      265.46      271.87     10.26 o 
  -4   8   1      236.28      335.71      9.17 o 
  -3   8   1       44.43      104.01      5.84 o 
  -2   8   1     3329.59     3118.42     36.38 o 
  -1   8   1     2169.16     2092.83     16.95 o 
   0   8   1     3084.38     2975.25     51.20 o 
   1   8   1     2162.62     2057.20     30.57 o 
   2   8   1     3348.80     3147.77     21.37 o 
   3   8   1       39.49       96.19      5.63 o 
   4   8   1      240.15      348.61      9.26 o 
   5   8   1      270.37      282.03      9.58 o 
   6   8   1      874.81      849.47     15.51 o 
   7   8   1      253.46      283.79     14.22 o 
   8   8   1      114.70      169.51     11.17 o 
   9   8   1      791.01      754.09     21.31 o 
  10   8   1        0.83       27.98     13.53 o 
  11   8   1      126.59      120.26     17.08 o 
 -11   9   1       36.19       57.61     16.26 o 
 -10   9   1      512.74      479.65     23.57 o 
  -9   9   1      557.59      484.44     19.08 o 
  -8   9   1      422.88      369.17     16.65 o 
  -7   9   1      420.66      430.07     14.91 o 
  -6   9   1      415.06      382.07     12.51 o 
  -5   9   1      209.82      298.07     11.27 o 
  -4   9   1     1215.26     1111.52     16.52 o 
  -3   9   1     1159.04     1184.53     16.02 o 
  -2   9   1      885.80      810.74     11.12 o 
  -1   9   1     2901.20     2510.99     18.50 o 
   0   9   1        6.83       43.21      4.81 o 
   1   9   1     2933.44     2571.47     18.96 o 
   2   9   1      890.60      845.10     12.62 o 
   3   9   1     1130.46     1179.88     14.05 o 
   4   9   1     1208.76     1118.78     17.19 o 
   5   9   1      217.33      307.07     11.51 o 
   6   9   1      412.32      390.51     12.62 o 
   7   9   1      430.16      427.19     14.86 o 
   8   9   1      415.78      368.90     16.53 o 
   9   9   1      559.53      501.99     19.59 o 
  10   9   1      510.52      484.82     23.95 o 
  11   9   1       33.49       59.85     15.82 o 
 -11  10   1       11.42       49.67     16.32 o 
 -10  10   1      528.73      471.82     24.13 o 
  -9  10   1      220.34      198.67     15.26 o 
  -8  10   1      100.89       91.20     12.24 o 
  -7  10   1      599.16      712.06     20.50 o 
  -6  10   1       97.17      316.44     12.59 o 
  -5  10   1      246.12      199.77     10.07 o 
  -4  10   1     1527.32     1358.17     18.78 o 
  -3  10   1     1181.03     1192.79     21.85 o 
  -2  10   1      502.31      500.62     12.08 o 
  -1  10   1      570.27      628.07     11.62 o 
   0  10   1     1294.23     1117.69     27.22 o 
   1  10   1      574.72      657.19     16.68 o 
   2  10   1      472.39      445.74     11.35 o 
   3  10   1     1163.56     1183.19     18.91 o 
   4  10   1     1597.74     1434.50     20.09 o 
   5  10   1      241.21      189.31     10.20 o 
   6  10   1       98.82      306.46     12.54 o 
   7  10   1      594.87      714.67     18.36 o 
   8  10   1      106.71      103.98     12.68 o 
   9  10   1      222.65      183.21     15.22 o 
  10  10   1      533.22      500.28     24.60 o 
  11  10   1       13.09       56.15     17.14 o 
 -10  11   1      313.45      297.51     22.09 o 
  -9  11   1      252.50      316.42     18.04 o 
  -8  11   1      492.61      438.00     19.09 o 
  -7  11   1      227.09      256.36     15.43 o 
  -6  11   1        6.55      123.22     10.06 o 
  -5  11   1     2335.32     2131.54     24.81 o 
  -4  11   1     3418.49     2935.37     34.37 o 
  -3  11   1      226.54      242.52     10.18 o 
  -2  11   1      876.99      827.34     17.26 o 
  -1  11   1      270.33      257.23     10.39 o 
   0  11   1     1059.87     1032.48     22.78 o 
   1  11   1      284.32      252.92     10.24 o 
   2  11   1      882.30      832.26     15.13 o 
   3  11   1      235.99      239.87     10.68 o 
   4  11   1     3421.42     3081.79     38.53 o 
   5  11   1     2379.31     2189.10     25.10 o 
   6  11   1        8.05      115.59      9.89 o 
   7  11   1      225.00      257.77     13.95 o 
   8  11   1      491.58      460.33     19.20 o 
   9  11   1      252.98      293.39     17.70 o 
  10  11   1      314.32      327.89     22.71 o 
  -9  12   1     1120.36     1037.71     30.86 o 
  -8  12   1      190.05      224.03     18.10 o 
  -7  12   1     1232.03     1188.91     26.58 o 
  -6  12   1       83.47      126.49     10.64 o 
  -5  12   1      319.53      356.23     13.76 o 
  -4  12   1     2658.69     2553.53     27.26 o 
  -3  12   1     1131.00     1033.56     25.86 o 
  -2  12   1      172.01      175.63      9.77 o 
  -1  12   1      316.19      296.99     12.75 o 
   0  12   1      104.82      113.00      9.78 o 
   1  12   1      292.81      294.63     12.82 o 
   2  12   1      179.42      179.45      9.76 o 
   3  12   1     1124.85     1026.79     17.92 o 
   4  12   1     2641.83     2472.67     28.55 o 
   5  12   1      328.86      375.09     13.86 o 
   6  12   1       84.00      143.96     11.05 o 
   7  12   1     1242.46     1231.60     27.17 o 
   8  12   1      193.67      236.55     16.72 o 
   9  12   1     1120.23     1034.05     27.50 o 
  -9  13   1      102.08      111.14     18.00 o 
  -8  13   1       22.91      188.01     18.01 o 
  -7  13   1       31.25       57.29     14.42 o 
  -6  13   1       39.19      107.28     14.80 o 
  -5  13   1      369.95      363.17     14.47 o 
  -4  13   1     2254.71     1857.58     33.11 o 
  -3  13   1       98.42      124.24      9.71 o 
  -2  13   1      327.54      373.58     14.57 o 
  -1  13   1     1653.61     1644.73     34.31 o 
   0  13   1       49.82       53.91      9.23 o 
   1  13   1     1669.51     1712.99     25.00 o 
   2  13   1      325.88      345.32     14.21 o 
   3  13   1       99.93      134.35     10.94 o 
   4  13   1     2238.53     1938.94     25.10 o 
   5  13   1      364.67      362.07     14.18 o 
   6  13   1       41.11       87.18     10.46 o 
   7  13   1       32.79       45.05     13.77 o 
   8  13   1       26.79      229.89     19.21 o 
   9  13   1      101.84      115.95     18.01 o 
  -8  14   1      278.17      339.53     20.37 o 
  -7  14   1       90.29      113.69     14.98 o 
  -6  14   1      800.49      625.86     24.59 o 
  -5  14   1      238.34      196.93     13.69 o 
  -4  14   1      164.93      202.90     14.70 o 
  -3  14   1      123.18      216.65     14.59 o 
  -2  14   1      236.50      382.97     17.28 o 
  -1  14   1      275.81      215.08     14.09 o 
   0  14   1      912.90      976.27     24.61 o 
   1  14   1      272.99      237.04     14.78 o 
   2  14   1      235.41      375.13     16.85 o 
   3  14   1      136.45      253.28     15.18 o 
   4  14   1      171.07      218.89     14.82 o 
   5  14   1      234.27      192.88     13.57 o 
   6  14   1      801.82      641.27     24.67 o 
   7  14   1       91.27      115.24     26.20 o 
   8  14   1      272.13      341.14     22.66 o 
  -7  15   1       41.33       55.33     15.69 o 
  -6  15   1      138.44      145.30     19.61 o 
  -5  15   1        8.23       30.54     14.18 o 
  -4  15   1       57.50       35.02     12.25 o 
  -3  15   1      106.11      138.03     15.66 o 
  -2  15   1      303.20      447.13     21.03 o 
  -1  15   1      444.35      399.04     20.28 o 
   0  15   1       75.48      123.82     14.67 o 
   1  15   1      454.01      422.71     20.88 o 
   2  15   1      294.10      416.96     20.56 o 
   3  15   1      102.03      107.08     15.22 o 
   4  15   1       52.80       49.07     13.69 o 
   5  15   1        6.50       29.70     13.68 o 
   6  15   1      135.96      125.13     23.92 o 
   7  15   1       36.82       41.55     21.35 o 
  -6  16   1      435.71      478.96     35.23 o 
  -5  16   1       99.11      193.70     22.13 o 
  -4  16   1      263.22      288.36     20.10 o 
  -3  16   1      150.06      177.82     17.34 o 
  -2  16   1        7.44       31.34     13.37 o 
  -1  16   1       61.49       94.12     15.07 o 
   0  16   1      115.87       81.23     15.06 o 
   1  16   1       64.98      105.66     15.48 o 
   2  16   1        7.54       23.34     13.38 o 
   3  16   1      155.54      223.35     18.71 o 
   4  16   1      263.05      304.70     20.51 o 
   5  16   1       96.32      179.43     21.76 o 
   6  16   1      434.54      489.11     35.41 o 
  -4  17   1       30.05       30.10     18.49 o 
  -3  17   1      197.96      264.09     20.75 o 
  -2  17   1      101.84      142.54     17.53 o 
  -1  17   1       74.92      201.46     18.70 o 
   0  17   1      208.38      203.16     19.38 o 
   1  17   1       76.58      223.06     19.56 o 
   2  17   1      108.78      142.40     17.58 o 
   3  17   1      196.74      247.42     20.53 o 
   4  17   1       33.82       51.20     15.94 o 
  -2  18   1      169.61      282.27     32.92 o 
  -1  18   1      333.19      411.94     24.03 o 
   0  18   1      925.73      668.22     27.62 o 
   1  18   1      338.56      467.25     24.77 o 
   2  18   1      165.85      277.05     31.27 o 
   1   0   2    82612.95    79053.19   1485.95 o 
   2   0   2     9552.70    11088.94     51.17 o 
   3   0   2     8777.37     9551.05     62.84 o 
   4   0   2     7254.16     7860.99     47.63 o 
   5   0   2     1996.65     1973.75     13.35 o 
   6   0   2       44.10       58.15      4.34 o 
   7   0   2       39.06       36.63      4.55 o 
   8   0   2      799.52      764.75     15.79 o 
   9   0   2      219.48      284.13     12.76 o 
  10   0   2     1819.64     1812.31     26.31 o 
  11   0   2       45.16       27.25     10.92 o 
  12   0   2     1405.32     1455.13     35.73 o 
  13   0   2      248.85      247.08     21.73 o 
 -13   1   2       57.94       46.49     16.82 o 
 -12   1   2       22.93       29.81     14.57 o 
 -11   1   2      353.83      420.44     18.38 o 
 -10   1   2      452.85      493.18     16.35 o 
  -9   1   2     1561.66     1386.89     21.77 o 
  -8   1   2     3993.70     3996.20     55.51 o 
  -7   1   2       12.75       17.86      5.09 o 
  -6   1   2      236.81      244.12      6.09 o 
  -5   1   2      540.89      549.26      9.91 o 
  -4   1   2     6271.84     6065.45     44.08 o 
  -3   1   2    42033.66    44526.18    263.05 o 
  -2   1   2    38535.59    34093.97    248.16 o 
  -1   1   2     3833.30     3038.11     17.86 o 
   1   1   2     3752.13     2867.89     19.68 o 
   2   1   2    38512.15    34269.99    201.18 o 
   3   1   2    42028.72    43193.21    201.13 o 
   4   1   2     6318.37     6061.62     26.81 o 
   5   1   2      496.16      486.92      8.71 o 
   6   1   2      235.60      235.50      7.77 o 
   7   1   2       16.06       21.29      4.27 o 
   8   1   2     3960.01     3943.95     59.45 o 
   9   1   2     1548.99     1364.70     21.63 o 
  10   1   2      443.46      466.92     15.81 o 
  11   1   2      355.62      400.59     18.07 o 
  12   1   2       22.09       45.85     14.87 o 
  13   1   2       53.30       43.65     16.39 o 
 -13   2   2      312.49      325.56     23.75 o 
 -12   2   2      207.22      263.55     17.59 o 
 -11   2   2      255.04      264.93     16.45 o 
 -10   2   2      939.63      987.17     23.23 o 
  -9   2   2     1313.02     1286.62     21.77 o 
  -8   2   2     1354.08     1438.84     18.01 o 
  -7   2   2      155.95      198.32      8.25 o 
  -6   2   2     3029.34     3054.23     41.05 o 
  -5   2   2     1143.82     1201.49     16.40 o 
  -4   2   2     9807.33    10506.47     96.11 o 
  -3   2   2     2595.90     2246.86     16.10 o 
  -2   2   2      927.28     1068.73      7.94 o 
  -1   2   2    17538.39    17497.69    155.83 o 
   0   2   2     2369.23     1218.55     17.11 o 
   1   2   2    17626.41    17696.38     88.48 o 
   2   2   2      922.16     1066.17      7.98 o 
   3   2   2     2522.25     2184.54     14.43 o 
   4   2   2     9675.33    10402.72     98.39 o 
   5   2   2     1150.05     1213.04     11.10 o 
   6   2   2     3026.20     3007.43     22.44 o 
   7   2   2      165.68      198.92      7.59 o 
   8   2   2     1363.25     1464.21     20.79 o 
   9   2   2     1270.85     1263.82     21.12 o 
  10   2   2      962.10     1048.11     20.75 o 
  11   2   2      260.04      280.84     16.66 o 
  12   2   2      206.18      264.56     20.48 o 
  13   2   2      320.40      334.57     23.54 o 
 -13   3   2      179.24      155.53     20.13 o 
 -12   3   2      435.78      432.84     20.90 o 
 -11   3   2     1046.36     1107.61     26.34 o 
 -10   3   2       91.67      106.85     11.96 o 
  -9   3   2      226.34      215.14     11.72 o 
  -8   3   2     1018.00      990.17     17.59 o 
  -7   3   2     4755.76     4508.64     46.14 o 
  -6   3   2     2657.04     2617.29     34.34 o 
  -5   3   2      469.18      281.88      9.23 o 
  -4   3   2      846.63      699.16      9.07 o 
  -3   3   2    11974.30    12400.68     80.38 o 
  -2   3   2     9127.66    11407.88     68.07 o 
  -1   3   2    11496.82    12348.96     43.12 o 
   0   3   2     1888.92     2873.80     13.49 o 
   1   3   2    11516.99    12211.51     62.61 o 
   2   3   2     8975.88    11134.14     78.01 o 
   3   3   2    12030.75    12490.69     31.26 o 
   4   3   2      880.28      730.26      8.44 o 
   5   3   2      471.57      279.50     12.06 o 
   6   3   2     2632.48     2595.50     24.39 o 
   7   3   2     4782.19     4514.51     25.41 o 
   8   3   2      999.93      958.68     15.38 o 
   9   3   2      244.37      244.25     12.07 o 
  10   3   2       89.67      107.23     10.56 o 
  11   3   2     1036.84     1111.29     26.47 o 
  12   3   2      436.19      430.30     23.95 o 
  13   3   2      181.38      147.84     19.29 o 
 -12   4   2      439.72      422.70     20.31 o 
 -11   4   2       53.80       74.01     12.64 o 
 -10   4   2      162.09      155.74     13.00 o 
  -9   4   2      168.96      171.32     12.21 o 
  -8   4   2     1435.91     1297.82     17.63 o 
  -7   4   2     2038.05     1903.99     41.00 o 
  -6   4   2      706.55      731.24     11.27 o 
  -5   4   2      614.27      719.97     10.48 o 
  -4   4   2     1687.54     1708.22     13.26 o 
  -3   4   2     4132.30     4033.36     24.89 o 
  -2   4   2      467.90      710.59     12.47 o 
  -1   4   2     4323.63     3840.81     55.15 o 
   0   4   2    17682.78    17452.61    146.62 o 
   1   4   2     4222.70     3681.79     31.08 o 
   2   4   2      483.34      750.69      8.27 o 
   3   4   2     4080.26     4013.68     33.68 o 
   4   4   2     1674.41     1685.40     16.46 o 
   5   4   2      601.42      714.27      9.51 o 
   6   4   2      717.12      731.67     11.61 o 
   7   4   2     2040.16     1871.92     16.68 o 
   8   4   2     1436.48     1310.88     17.91 o 
   9   4   2      167.81      171.37     10.74 o 
  10   4   2      163.76      152.24     11.36 o 
  11   4   2       55.48       76.45     12.64 o 
  12   4   2      428.50      390.69     27.01 o 
 -12   5   2      625.34      607.70     32.88 o 
 -11   5   2      351.44      355.23     18.59 o 
 -10   5   2      410.77      434.33     18.36 o 
  -9   5   2     2189.15     2108.12     35.86 o 
  -8   5   2      821.23      886.61     15.56 o 
  -7   5   2       43.79       81.64      7.63 o 
  -6   5   2     1125.07      956.03     13.27 o 
  -5   5   2     1580.78     1781.29     17.81 o 
  -4   5   2     6048.61     5747.56     47.02 o 
  -3   5   2     4266.89     4477.92     30.44 o 
  -2   5   2     3155.00     2685.50     18.82 o 
  -1   5   2     8185.41     8203.59     47.97 o 
   0   5   2     6385.68     6828.21     38.21 o 
   1   5   2     8281.49     8162.74     70.34 o 
   2   5   2     3229.24     2747.60     36.81 o 
   3   5   2     4299.22     4542.45     22.22 o 
   4   5   2     6096.57     5738.94     25.26 o 
   5   5   2     1580.57     1791.56     16.08 o 
   6   5   2     1086.31      921.51     11.77 o 
   7   5   2       46.07       87.83      6.20 o 
   8   5   2      847.18      926.59     20.90 o 
   9   5   2     2194.08     2195.94     27.34 o 
  10   5   2      420.91      433.44     18.29 o 
  11   5   2      354.12      370.82     20.97 o 
  12   5   2      626.31      611.08     25.77 o 
 -12   6   2      284.30      278.62     21.20 o 
 -11   6   2       91.55      114.68     15.62 o 
 -10   6   2      766.19      753.63     25.18 o 
  -9   6   2      181.72      214.58     13.80 o 
  -8   6   2      604.02      571.13     13.55 o 
  -7   6   2     1618.95     1644.86     23.10 o 
  -6   6   2      275.85      236.94      9.69 o 
  -5   6   2      327.04      349.93      8.52 o 
  -4   6   2     3723.56     3445.12     20.09 o 
  -3   6   2     1894.74     2061.75     21.07 o 
  -2   6   2     1437.97     1778.24     18.32 o 
  -1   6   2      629.89      711.30      9.37 o 
   0   6   2    11775.66    12885.83    102.49 o 
   1   6   2      614.02      678.50     13.52 o 
   2   6   2     1419.45     1744.19     25.66 o 
   3   6   2     1863.32     2039.13     21.74 o 
   4   6   2     3776.23     3448.40     20.97 o 
   5   6   2      332.21      379.97      9.25 o 
   6   6   2      294.17      262.74      7.86 o 
   7   6   2     1616.27     1588.89     15.91 o 
   8   6   2      606.62      564.10     13.77 o 
   9   6   2      189.05      228.72     12.04 o 
  10   6   2      750.10      741.23     25.00 o 
  11   6   2       93.84      101.52     15.19 o 
  12   6   2      274.37      260.87     20.79 o 
 -12   7   2       41.76       58.44     16.21 o 
 -11   7   2       71.14       61.16     14.91 o 
 -10   7   2      474.97      453.02     22.38 o 
  -9   7   2      190.89      195.73     16.00 o 
  -8   7   2     1713.27     1620.35     28.49 o 
  -7   7   2       59.93      138.34      9.38 o 
  -6   7   2     1194.19     1145.81     16.38 o 
  -5   7   2     1302.61     1310.63     19.87 o 
  -4   7   2     1178.18     1008.53     12.14 o 
  -3   7   2     4023.90     4101.41     39.67 o 
  -2   7   2     1385.12     1340.23     12.01 o 
  -1   7   2     1695.90     1943.37     44.58 o 
   0   7   2     5235.45     5215.73     62.39 o 
   1   7   2     1752.96     2045.32     25.95 o 
   2   7   2     1449.49     1419.40     18.17 o 
   3   7   2     4033.80     4147.46     57.23 o 
   4   7   2     1203.32     1038.39     15.92 o 
   5   7   2     1289.36     1289.63     16.36 o 
   6   7   2     1183.38     1137.99     14.05 o 
   7   7   2       66.21      139.91      8.80 o 
   8   7   2     1715.86     1609.04     28.57 o 
   9   7   2      191.31      212.67     13.88 o 
  10   7   2      493.85      467.61     19.39 o 
  11   7   2       77.08       69.75     15.47 o 
  12   7   2       42.20       65.60     16.45 o 
 -11   8   2       45.14       65.99     15.28 o 
 -10   8   2      131.71      150.84     17.04 o 
  -9   8   2      147.85      203.56     17.01 o 
  -8   8   2      208.27      238.57     14.13 o 
  -7   8   2      106.94      139.66     10.21 o 
  -6   8   2       39.10      150.29      8.89 o 
  -5   8   2      594.21      630.10     13.02 o 
  -4   8   2     1724.11     1757.70     26.74 o 
  -3   8   2     1020.47      876.77     11.81 o 
  -2   8   2      260.11      215.40      6.57 o 
  -1   8   2     1858.70     1762.32     18.38 o 
   0   8   2     1323.84     1609.02     17.13 o 
   1   8   2     1850.84     1739.28     19.32 o 
   2   8   2      253.25      202.34      8.47 o 
   3   8   2     1007.71      872.39     11.90 o 
   4   8   2     1697.64     1751.24     16.93 o 
   5   8   2      605.54      668.46     12.33 o 
   6   8   2       43.93      157.13      8.25 o 
   7   8   2      101.20      144.41     10.31 o 
   8   8   2      217.85      280.02     13.06 o 
   9   8   2      147.72      194.26     14.07 o 
  10   8   2      138.48      168.88     17.03 o 
  11   8   2       42.27       63.06     15.45 o 
 -11   9   2       73.46       92.19     17.09 o 
 -10   9   2      448.48      432.40     22.97 o 
  -9   9   2      101.98      181.91     16.92 o 
  -8   9   2       58.19       99.51     11.70 o 
  -7   9   2      218.34      286.30     14.81 o 
  -6   9   2      595.73      571.75     14.05 o 
  -5   9   2      700.75      770.25     14.88 o 
  -4   9   2      722.70      654.74     13.28 o 
  -3   9   2      497.84      569.71     12.00 o 
  -2   9   2     1185.95     1015.31     13.37 o 
  -1   9   2      813.27      859.70     20.35 o 
   0   9   2      881.78      700.18     10.73 o 
   1   9   2      808.01      871.38     13.83 o 
   2   9   2     1166.97      954.79     16.70 o 
   3   9   2      493.06      597.15     15.88 o 
   4   9   2      744.51      686.55     13.92 o 
   5   9   2      691.50      722.00     14.68 o 
   6   9   2      562.15      515.45     13.68 o 
   7   9   2      211.93      254.80     12.57 o 
   8   9   2       62.10      106.95     10.65 o 
   9   9   2      103.37      181.21     14.15 o 
  10   9   2      459.72      416.05     22.90 o 
  11   9   2       71.60       97.96     17.14 o 
 -11  10   2      371.87      377.64     24.38 o 
 -10  10   2       50.00       89.84     16.42 o 
  -9  10   2       52.32      140.07     14.25 o 
  -8  10   2      631.83      732.51     21.43 o 
  -7  10   2     1589.55     1587.67     29.67 o 
  -6  10   2     2709.94     2316.51     25.29 o 
  -5  10   2      249.85      313.26     11.89 o 
  -4  10   2     1503.39     1344.92     18.72 o 
  -3  10   2     1096.50     1049.08     15.46 o 
  -2  10   2      351.56      455.43     11.04 o 
  -1  10   2      561.52      550.24     18.40 o 
   0  10   2     1458.18     1257.38     14.52 o 
   1  10   2      545.10      545.18     10.86 o 
   2  10   2      356.80      466.06     10.56 o 
   3  10   2     1077.52     1058.52     28.05 o 
   4  10   2     1525.02     1386.99     19.17 o 
   5  10   2      260.89      327.94     12.26 o 
   6  10   2     2730.69     2299.08     25.53 o 
   7  10   2     1576.05     1566.79     24.86 o 
   8  10   2      631.64      682.08     21.15 o 
   9  10   2       51.06      134.44     13.96 o 
  10  10   2       47.70       65.05     15.55 o 
  11  10   2      371.76      395.98     24.80 o 
 -10  11   2       88.63      116.81     20.87 o 
  -9  11   2      597.28      584.45     22.02 o 
  -8  11   2      571.33      663.26     21.92 o 
  -7  11   2      366.68      382.43     17.56 o 
  -6  11   2      221.00      418.72     14.29 o 
  -5  11   2      239.37      355.58     13.12 o 
  -4  11   2      765.01      797.82     15.27 o 
  -3  11   2      448.26      464.40     12.30 o 
  -2  11   2      679.23      687.73     14.36 o 
  -1  11   2     1392.79     1172.84     26.72 o 
   0  11   2     3055.02     3410.84     64.45 o 
   1  11   2     1420.00     1182.09     18.37 o 
   2  11   2      703.73      690.00     20.53 o 
   3  11   2      454.58      476.67     14.08 o 
   4  11   2      783.76      802.28     25.94 o 
   5  11   2      222.70      324.92     12.92 o 
   6  11   2      210.00      414.77     16.28 o 
   7  11   2      367.11      391.31     15.93 o 
   8  11   2      579.09      662.44     21.74 o 
   9  11   2      616.56      601.06     22.13 o 
  10  11   2       86.50      156.64     18.87 o 
  -9  12   2      195.59      265.25     20.59 o 
  -8  12   2       48.53       46.06     13.99 o 
  -7  12   2       43.43      118.90     15.02 o 
  -6  12   2      330.24      263.87     15.51 o 
  -5  12   2      237.80      255.88     11.43 o 
  -4  12   2     1547.06     1718.28     24.44 o 
  -3  12   2     1223.09     1226.81     19.22 o 
  -2  12   2      646.91      704.77     15.39 o 
  -1  12   2     1433.33     1438.64     19.79 o 
   0  12   2      849.99      746.70     17.15 o 
   1  12   2     1449.79     1386.64     21.68 o 
   2  12   2      624.12      642.94     14.71 o 
   3  12   2     1209.26     1219.72     19.19 o 
   4  12   2     1558.81     1727.72     24.53 o 
   5  12   2      238.79      254.12     12.22 o 
   6  12   2      328.17      262.52     12.98 o 
   7  12   2       45.78      149.40     14.14 o 
   8  12   2       49.96       52.58     12.73 o 
   9  12   2      200.62      294.73     18.41 o 
  -9  13   2       16.52       63.25     16.53 o 
  -8  13   2      817.15      787.31     27.98 o 
  -7  13   2       12.91       42.70     14.12 o 
  -6  13   2      267.82      330.92     17.68 o 
  -5  13   2      565.58      710.96     17.69 o 
  -4  13   2      145.69      247.48     13.43 o 
  -3  13   2      206.41      225.12     12.41 o 
  -2  13   2      592.45      549.72     18.13 o 
  -1  13   2     1180.14     1015.51     20.15 o 
   0  13   2      194.67      138.16     10.90 o 
   1  13   2     1160.43     1013.96     20.15 o 
   2  13   2      577.00      543.34     16.31 o 
   3  13   2      206.78      212.06     12.18 o 
   4  13   2      137.55      229.52     13.61 o 
   5  13   2      534.19      693.60     18.72 o 
   6  13   2      265.66      329.40     15.56 o 
   7  13   2       15.62       55.42     12.74 o 
   8  13   2      818.37      838.83     28.34 o 
   9  13   2       17.23       74.19     16.67 o 
  -8  14   2       41.14      162.13     16.94 o 
  -7  14   2       15.49       21.60     12.67 o 
  -6  14   2      327.16      350.66     18.95 o 
  -5  14   2        5.02        8.44     10.04 o 
  -4  14   2      190.20      141.15     13.73 o 
  -3  14   2      392.25      286.30     15.67 o 
  -2  14   2      546.89      419.13     17.48 o 
  -1  14   2      292.30      258.75     14.89 o 
   0  14   2      872.26      909.16     28.20 o 
   1  14   2      301.24      264.64     15.12 o 
   2  14   2      543.58      401.50     17.09 o 
   3  14   2      415.34      304.65     15.95 o 
   4  14   2      189.12      135.49     13.42 o 
   5  14   2        5.48        1.72     10.93 o 
   6  14   2      331.86      351.67     18.11 o 
   7  14   2       17.02       10.64     15.22 o 
   8  14   2       42.27      144.31     23.29 o 
  -7  15   2       24.50       41.19     15.18 o 
  -6  15   2       32.09       68.02     18.87 o 
  -5  15   2      137.19      163.26     17.36 o 
  -4  15   2        3.41       38.43     12.19 o 
  -3  15   2      144.15      220.99     15.15 o 
  -2  15   2      574.21      455.88     18.62 o 
  -1  15   2      174.19      220.88     17.19 o 
   0  15   2       29.84       69.74     13.69 o 
   1  15   2      182.00      253.32     17.87 o 
   2  15   2      579.49      462.45     21.50 o 
   3  15   2      143.33      224.00     17.50 o 
   4  15   2        3.90       55.04     14.07 o 
   5  15   2      135.14      178.34     17.24 o 
   6  15   2       36.06       83.09     22.57 o 
   7  15   2       20.63       48.36     21.91 o 
  -6  16   2        5.62       17.19     21.19 o 
  -5  16   2      295.01      256.72     31.98 o 
  -4  16   2       57.23      196.09     18.07 o 
  -3  16   2      803.78      790.81     26.96 o 
  -2  16   2      112.97       76.72     14.66 o 
  -1  16   2      217.05      248.09     19.01 o 
   0  16   2       25.92        0.04     12.47 o 
   1  16   2      218.89      233.75     18.89 o 
   2  16   2      114.82       90.89     15.06 o 
   3  16   2      801.30      768.10     26.49 o 
   4  16   2       56.57      230.35     19.22 o 
   5  16   2      294.65      246.12     19.98 o 
   6  16   2        3.91       43.94     21.82 o 
  -4  17   2      188.76      265.16     25.18 o 
  -3  17   2      461.26      348.80     22.53 o 
  -2  17   2      426.46      493.95     23.99 o 
  -1  17   2      701.05      584.17     25.46 o 
   0  17   2        3.03        0.61     13.38 o 
   1  17   2      708.72      589.54     25.60 o 
   2  17   2      419.75      470.89     23.76 o 
   3  17   2      475.62      366.64     23.03 o 
   4  17   2      194.87      261.73     21.06 o 
  -1  18   2      157.71      238.15     21.49 o 
   0  18   2       40.35      145.78     18.37 o 
   1  18   2      159.47      208.46     20.14 o 
   1   0   3     5926.30     3039.54     32.22 o 
   2   0   3    11407.16    10682.59     39.19 o 
   3   0   3     1403.74     1053.76      9.28 o 
   4   0   3      352.33      452.16      7.78 o 
   5   0   3     1147.12     1136.72     10.34 o 
   6   0   3      727.68      867.44     10.21 o 
   7   0   3       16.49        7.65      4.78 o 
   8   0   3       27.14       21.73      5.94 o 
   9   0   3     3352.88     3784.20     51.38 o 
  10   0   3     1318.60     1351.85     23.25 o 
  11   0   3       19.20       16.50     10.33 o 
  12   0   3       57.25      102.52     16.52 o 
  13   0   3       15.38       12.91     15.58 o 
 -13   1   3      178.34      148.31     19.60 o 
 -12   1   3      292.42      323.05     18.62 o 
 -11   1   3      296.03      341.70     17.39 o 
 -10   1   3     2331.62     2304.75     35.32 o 
  -9   1   3     1143.65     1216.98     20.52 o 
  -8   1   3     3141.65     2870.22     24.30 o 
  -7   1   3      555.27      478.61     10.72 o 
  -6   1   3     2088.24     2040.84     13.62 o 
  -5   1   3     7493.38     7506.47     37.25 o 
  -4   1   3    13210.36    13801.19    120.91 o 
  -3   1   3    18987.79    19899.19    121.44 o 
  -2   1   3     1474.88     1746.54      9.83 o 
  -1   1   3    26433.13    26563.96     88.07 o 
   0   1   3     2434.39      571.34      8.34 o 
   1   1   3    26271.88    26030.22    242.10 o 
   2   1   3     1499.72     1758.82     15.74 o 
   3   1   3    19023.99    19860.44    134.02 o 
   4   1   3    12975.93    13527.67     99.88 o 
   5   1   3     7577.16     7570.22     44.54 o 
   6   1   3     2102.26     2017.51     16.47 o 
   7   1   3      564.50      493.99      9.30 o 
   8   1   3     3103.74     2905.47     27.98 o 
   9   1   3     1135.69     1200.70     20.67 o 
  10   1   3     2332.73     2372.71     29.54 o 
  11   1   3      298.44      334.58     17.43 o 
  12   1   3      295.59      308.67     23.18 o 
  13   1   3      181.20      175.48     19.99 o 
 -13   2   3        9.34       10.27     15.42 o 
 -12   2   3      877.78      902.19     26.06 o 
 -11   2   3       43.37       49.79     11.61 o 
 -10   2   3       24.64       35.64     10.33 o 
  -9   2   3       33.68       88.64     10.28 o 
  -8   2   3      304.65      294.58     12.04 o 
  -7   2   3      733.28      762.02     12.43 o 
  -6   2   3     1019.62      992.39     10.94 o 
  -5   2   3     1287.20     1457.19     20.88 o 
  -4   2   3    10879.55    10836.49     85.93 o 
  -3   2   3    10568.23    10054.14     77.09 o 
  -2   2   3     5685.76     6996.81     35.70 o 
  -1   2   3     7831.15     7454.48     50.02 o 
   0   2   3     4788.05     4754.59     37.60 o 
   1   2   3     7884.65     7373.26     49.61 o 
   2   2   3     5694.42     7035.13     52.49 o 
   3   2   3    10545.99     9874.74    109.19 o 
   4   2   3    10741.82    10612.88     57.10 o 
   5   2   3     1311.49     1500.28     12.34 o 
   6   2   3     1062.14     1031.59     11.52 o 
   7   2   3      733.11      752.09     11.73 o 
   8   2   3      303.11      298.41     12.39 o 
   9   2   3       32.60       99.23     10.60 o 
  10   2   3       21.61       29.16      8.71 o 
  11   2   3       39.02       38.47     11.34 o 
  12   2   3      900.69      940.30     30.10 o 
  13   2   3        8.99       18.97     15.19 o 
 -13   3   3      370.22      403.13     25.35 o 
 -12   3   3      196.06      201.24     17.24 o 
 -11   3   3     1247.08     1293.31     28.13 o 
 -10   3   3      323.96      395.07     17.22 o 
  -9   3   3        4.78       10.22      7.26 o 
  -8   3   3     1231.29     1235.96     19.32 o 
  -7   3   3      418.76      531.61     12.28 o 
  -6   3   3     7970.37     8072.46     97.59 o 
  -5   3   3     4102.89     3950.21     33.53 o 
  -4   3   3     1191.60      967.73     10.14 o 
  -3   3   3     1829.67     1838.84     13.56 o 
  -2   3   3     7944.80     7781.31     53.28 o 
  -1   3   3     8113.12     7767.11     93.51 o 
   0   3   3     3591.60     3196.40     12.77 o 
   1   3   3     8032.32     7558.94     39.45 o 
   2   3   3     8063.40     7965.89     49.73 o 
   3   3   3     1801.70     1774.28     11.16 o 
   4   3   3     1210.47      990.70      9.62 o 
   5   3   3     4160.47     3909.16     19.55 o 
   6   3   3     7998.82     8014.86     39.08 o 
   7   3   3      434.88      538.41     10.25 o 
   8   3   3     1270.36     1302.33     17.77 o 
   9   3   3        7.50       16.13      7.65 o 
  10   3   3      318.68      384.39     15.39 o 
  11   3   3     1237.77     1269.72     27.76 o 
  12   3   3      203.54      215.04     19.58 o 
  13   3   3      376.10      465.04     30.18 o 
 -12   4   3      152.68      183.66     16.17 o 
 -11   4   3      268.60      288.81     17.08 o 
 -10   4   3      396.20      405.67     17.71 o 
  -9   4   3      492.34      523.50     17.89 o 
  -8   4   3      328.39      308.09     10.81 o 
  -7   4   3       51.94      149.61     11.05 o 
  -6   4   3      689.76      704.66     11.01 o 
  -5   4   3     1357.58     1447.18     13.96 o 
  -4   4   3      331.80      351.24      7.67 o 
  -3   4   3     4352.88     4771.39     25.49 o 
  -2   4   3    12119.87    12665.60    118.38 o 
  -1   4   3    12201.70    13765.03     49.56 o 
   0   4   3     1247.87      728.33     13.97 o 
   1   4   3    12139.49    14021.46     61.14 o 
   2   4   3    12108.69    12608.99     60.47 o 
   3   4   3     4278.24     4637.75     36.95 o 
   4   4   3      331.55      357.47      6.82 o 
   5   4   3     1366.86     1447.77     12.83 o 
   6   4   3      662.91      682.46     10.29 o 
   7   4   3       49.83      153.12      8.26 o 
   8   4   3      334.39      309.09     10.89 o 
   9   4   3      501.48      544.51     15.51 o 
  10   4   3      393.65      419.15     15.57 o 
  11   4   3      273.52      316.76     17.37 o 
  12   4   3      149.37      174.88     27.15 o 
 -12   5   3      301.66      362.56     22.40 o 
 -11   5   3     1106.38     1036.99     26.28 o 
 -10   5   3      536.43      568.01     19.84 o 
  -9   5   3      860.43      790.55     20.96 o 
  -8   5   3     3006.68     2904.62     30.28 o 
  -7   5   3      836.55      694.70     14.52 o 
  -6   5   3      145.52      138.16      6.88 o 
  -5   5   3     4274.81     4034.55     46.14 o 
  -4   5   3     2419.29     2297.42     19.07 o 
  -3   5   3    13090.00    13047.99     86.10 o 
  -2   5   3     3571.68     3728.70     35.29 o 
  -1   5   3     3214.78     3398.32     25.82 o 
   0   5   3     5221.37     5163.96     38.61 o 
   1   5   3     3223.59     3503.98     25.48 o 
   2   5   3     3564.20     3720.00     31.88 o 
   3   5   3    13183.90    13076.71     58.48 o 
   4   5   3     2463.26     2360.36     15.88 o 
   5   5   3     4372.62     4170.11     27.71 o 
   6   5   3      135.24      124.80      6.07 o 
   7   5   3      815.23      693.89     11.61 o 
   8   5   3     3064.13     2918.26     26.24 o 
   9   5   3      879.78      820.94     16.49 o 
  10   5   3      537.69      563.76     19.63 o 
  11   5   3     1119.18     1058.72     29.95 o 
  12   5   3      297.49      354.52     26.35 o 
 -12   6   3       54.13       63.92     18.90 o 
 -11   6   3      412.33      405.30     21.95 o 
 -10   6   3      161.99      199.35     14.68 o 
  -9   6   3      102.03      122.41     12.28 o 
  -8   6   3      336.70      369.80     16.32 o 
  -7   6   3      878.93      871.75     18.06 o 
  -6   6   3      171.84      154.55      8.37 o 
  -5   6   3      187.38      188.35      7.81 o 
  -4   6   3     1205.38     1361.70     13.15 o 
  -3   6   3     2950.68     3103.04     27.16 o 
  -2   6   3     1846.21     1478.75     13.78 o 
  -1   6   3     1486.51     1537.78     13.04 o 
   0   6   3     5692.30     6694.28     51.77 o 
   1   6   3     1463.15     1542.44     18.68 o 
   2   6   3     1850.76     1487.75     12.91 o 
   3   6   3     3019.23     3206.55     29.67 o 
   4   6   3     1192.98     1383.30     16.55 o 
   5   6   3      185.07      191.23      7.02 o 
   6   6   3      172.72      152.98      7.68 o 
   7   6   3      838.23      804.49     12.14 o 
   8   6   3      339.26      387.27     10.90 o 
   9   6   3       94.71      109.30      9.97 o 
  10   6   3      159.62      217.94     17.08 o 
  11   6   3      406.01      379.99     21.55 o 
  12   6   3       53.00       79.61     14.70 o 
 -12   7   3       96.23      121.36     18.36 o 
 -11   7   3      485.52      470.59     30.05 o 
 -10   7   3        0.24       83.65     16.98 o 
  -9   7   3      155.51      194.90     18.46 o 
  -8   7   3      403.37      478.01     16.93 o 
  -7   7   3     2451.42     2191.44     24.90 o 
  -6   7   3      930.46     1037.00     15.66 o 
  -5   7   3     3766.60     3589.91     40.74 o 
  -4   7   3      521.54      550.60     10.28 o 
  -3   7   3     4997.57     4778.38     42.17 o 
  -2   7   3        2.72       53.68      5.73 o 
  -1   7   3     2835.12     2351.07     33.66 o 
   0   7   3     1079.22     1015.34     10.97 o 
   1   7   3     2891.48     2417.60     25.88 o 
   2   7   3        4.05       50.16      5.81 o 
   3   7   3     4930.89     4764.28     38.78 o 
   4   7   3      500.85      541.99     11.32 o 
   5   7   3     3816.65     3670.16     22.27 o 
   6   7   3      933.00     1016.24     13.47 o 
   7   7   3     2422.09     2132.03     21.63 o 
   8   7   3      391.52      455.33     13.88 o 
   9   7   3      156.45      221.50     11.71 o 
  10   7   3        0.10       66.80     12.01 o 
  11   7   3      499.45      530.72     21.99 o 
  12   7   3       95.14       94.41     17.94 o 
 -11   8   3      260.54      286.96     21.12 o 
 -10   8   3       49.46       52.08     14.10 o 
  -9   8   3      362.98      348.72     19.50 o 
  -8   8   3      192.05      179.46     13.09 o 
  -7   8   3      691.52      811.72     17.67 o 
  -6   8   3      239.30      202.88      9.72 o 
  -5   8   3      876.55      910.64     16.26 o 
  -4   8   3     1918.61     1885.62     19.25 o 
  -3   8   3      580.50      637.31     11.20 o 
  -2   8   3      185.99      181.31      8.42 o 
  -1   8   3      599.87      822.12     10.12 o 
   0   8   3     8579.16     8325.89    104.09 o 
   1   8   3      592.74      796.41     16.43 o 
   2   8   3      182.78      180.39      7.30 o 
   3   8   3      563.11      629.20     10.79 o 
   4   8   3     1972.13     1953.68     18.02 o 
   5   8   3      887.05      924.63     13.99 o 
   6   8   3      226.98      198.96      8.99 o 
   7   8   3      692.14      793.29     16.85 o 
   8   8   3      191.15      182.42     11.61 o 
   9   8   3      358.31      392.82     17.66 o 
  10   8   3       55.23       55.74     14.04 o 
  11   8   3      271.01      323.04     21.77 o 
 -11   9   3      195.81      184.74     19.63 o 
 -10   9   3       65.10      127.35     16.93 o 
  -9   9   3       81.59       90.82     14.42 o 
  -8   9   3       30.50       49.53     10.62 o 
  -7   9   3       96.73      130.68     11.92 o 
  -6   9   3     1181.63     1083.81     17.67 o 
  -5   9   3     1116.87      945.46     15.93 o 
  -4   9   3       16.08      130.27      8.69 o 
  -3   9   3      788.41      681.39     13.07 o 
  -2   9   3      877.02      869.64     19.57 o 
  -1   9   3     1023.13     1118.34     16.35 o 
   0   9   3       13.68       61.31      5.05 o 
   1   9   3     1045.12     1096.03     18.34 o 
   2   9   3      874.10      841.98     25.94 o 
   3   9   3      760.90      635.74     11.60 o 
   4   9   3       18.75      139.47      7.39 o 
   5   9   3     1099.10      925.32     16.15 o 
   6   9   3     1180.32     1048.34     17.75 o 
   7   9   3      107.96      147.07     10.94 o 
   8   9   3       29.47       57.65      9.61 o 
   9   9   3       80.01       68.95     11.72 o 
  10   9   3       59.97       95.12     15.43 o 
  11   9   3      186.91      213.18     20.14 o 
 -11  10   3      178.42      273.20     22.55 o 
 -10  10   3       76.11      116.25     16.89 o 
  -9  10   3     1139.44     1136.01     31.18 o 
  -8  10   3      197.64      307.01     16.31 o 
  -7  10   3      282.50      428.34     17.13 o 
  -6  10   3      306.54      438.30     13.90 o 
  -5  10   3     1436.33     1338.42     19.25 o 
  -4  10   3       97.85      222.36     10.05 o 
  -3  10   3     1076.69     1016.58     15.25 o 
  -2  10   3      257.57      277.29      9.68 o 
  -1  10   3     1106.82      999.23     15.75 o 
   0  10   3      752.11      643.69     15.11 o 
   1  10   3     1100.64      988.22     13.35 o 
   2  10   3      260.24      293.36      9.73 o 
   3  10   3     1059.36     1010.75     17.14 o 
   4  10   3       94.28      247.43     16.75 o 
   5  10   3     1445.67     1326.93     23.47 o 
   6  10   3      327.77      444.87     14.04 o 
   7  10   3      271.03      410.15     15.42 o 
   8  10   3      199.23      298.14     14.77 o 
   9  10   3     1118.84     1118.70     26.67 o 
  10  10   3       75.70       77.34     16.27 o 
  11  10   3      176.36      235.23     21.37 o 
 -10  11   3      483.73      426.76     28.91 o 
  -9  11   3      173.90      169.03     17.22 o 
  -8  11   3      250.32      281.12     16.54 o 
  -7  11   3      340.19      316.38     16.13 o 
  -6  11   3     2632.44     2117.78     30.20 o 
  -5  11   3     1783.62     1480.78     21.01 o 
  -4  11   3      322.78      371.80     11.99 o 
  -3  11   3      900.03      901.20     17.62 o 
  -2  11   3      704.50      620.93     13.99 o 
  -1  11   3      780.16      873.09     20.90 o 
   0  11   3     3760.91     3496.86     59.64 o 
   1  11   3      788.32      886.95     15.43 o 
   2  11   3      705.39      596.51     13.34 o 
   3  11   3      895.21      901.75     17.51 o 
   4  11   3      338.70      391.02     13.81 o 
   5  11   3     1815.64     1516.42     21.52 o 
   6  11   3     2679.17     2156.31     26.02 o 
   7  11   3      330.19      307.94     15.04 o 
   8  11   3      262.33      301.41     16.92 o 
   9  11   3      169.40      167.39     15.58 o 
  10  11   3      476.30      438.44     27.03 o 
  -9  12   3       30.69       33.09     15.01 o 
  -8  12   3       51.79       53.05     18.26 o 
  -7  12   3      534.02      411.94     20.92 o 
  -6  12   3       28.74       85.87     13.28 o 
  -5  12   3      307.11      332.62     13.32 o 
  -4  12   3     2030.56     1785.86     26.07 o 
  -3  12   3      196.70      284.70     12.10 o 
  -2  12   3     1455.64     1467.46     34.56 o 
  -1  12   3     2184.42     1868.16     38.17 o 
   0  12   3     1797.85     1628.95     25.72 o 
   1  12   3     2166.06     1847.67     30.85 o 
   2  12   3     1446.34     1446.12     33.87 o 
   3  12   3      176.06      275.28     12.16 o 
   4  12   3     2046.22     1838.09     39.57 o 
   5  12   3      304.92      308.73     13.98 o 
   6  12   3       31.09      113.17     10.47 o 
   7  12   3      530.39      420.66     16.89 o 
   8  12   3       51.87       59.73     12.65 o 
   9  12   3       34.78       41.91     13.98 o 
  -9  13   3      408.47      365.05     23.14 o 
  -8  13   3      247.51      311.83     21.20 o 
  -7  13   3      392.62      389.50     19.40 o 
  -6  13   3      646.29      623.77     21.50 o 
  -5  13   3      874.70      907.72     19.23 o 
  -4  13   3      281.87      272.62     13.67 o 
  -3  13   3      122.91      138.42     10.89 o 
  -2  13   3        8.79      237.50     26.60 o 
  -1  13   3      901.78      839.67     21.23 o 
   0  13   3      126.18      438.61     16.87 o 
   1  13   3      924.02      858.43     19.12 o 
   2  13   3       11.74      219.77     13.79 o 
   3  13   3      122.97      141.86     10.91 o 
   4  13   3      282.61      266.57     12.58 o 
   5  13   3      877.26      900.43     20.37 o 
   6  13   3      660.40      650.17     19.13 o 
   7  13   3      378.71      347.81     18.22 o 
   8  13   3      251.08      337.70     19.08 o 
   9  13   3      407.98      392.16     23.54 o 
  -8  14   3      616.06      569.29     23.77 o 
  -7  14   3       67.29       86.71     14.28 o 
  -6  14   3      213.28      189.59     15.74 o 
  -5  14   3      243.84      191.36     14.93 o 
  -4  14   3      119.86      119.49     11.71 o 
  -3  14   3        2.99       47.77     10.87 o 
  -2  14   3      245.74      238.28     14.94 o 
  -1  14   3      211.94      241.97     14.84 o 
   0  14   3      552.45      552.39     18.72 o 
   1  14   3      203.20      249.19     14.76 o 
   2  14   3      244.63      238.77     15.03 o 
   3  14   3        3.49       54.31     11.11 o 
   4  14   3      118.64      133.15     13.85 o 
   5  14   3      252.18      184.49     14.95 o 
   6  14   3      207.97      187.07     15.53 o 
   7  14   3       67.96       81.64     17.81 o 
   8  14   3      604.64      557.13     29.47 o 
  -7  15   3       28.15       47.76     15.77 o 
  -6  15   3       16.91       13.96     13.51 o 
  -5  15   3      266.78      207.49     18.27 o 
  -4  15   3      625.56      525.49     20.33 o 
  -3  15   3       13.38       77.56     12.06 o 
  -2  15   3      452.20      636.97     21.23 o 
  -1  15   3      126.02      202.94     14.84 o 
   0  15   3      308.28      308.37     16.99 o 
   1  15   3      133.08      224.97     17.23 o 
   2  15   3      451.45      561.04     22.66 o 
   3  15   3       14.44       86.86     14.68 o 
   4  15   3      610.47      519.82     22.85 o 
   5  15   3      271.66      213.58     18.75 o 
   6  15   3       16.88       22.69     21.22 o 
   7  15   3       26.03       38.95     21.01 o 
  -6  16   3       41.63       76.34     23.86 o 
  -5  16   3      199.60      235.98     22.97 o 
  -4  16   3      417.42      322.45     24.72 o 
  -3  16   3      139.55      139.04     16.97 o 
  -2  16   3      335.82      297.60     19.84 o 
  -1  16   3      420.96      394.87     21.99 o 
   0  16   3      136.51      150.36     16.90 o 
   1  16   3      431.73      418.67     22.07 o 
   2  16   3      341.31      280.96     19.56 o 
   3  16   3      140.42      120.40     16.29 o 
   4  16   3      404.54      279.49     20.49 o 
   5  16   3      199.78      224.91     19.94 o 
   6  16   3       36.86       42.67     22.56 o 
  -4  17   3      120.32      195.92     36.48 o 
  -3  17   3       63.56      302.35     21.44 o 
  -2  17   3      156.15      221.63     19.51 o 
  -1  17   3       79.51      271.94     20.18 o 
   0  17   3       46.49       30.42     14.88 o 
   1  17   3       77.50      305.42     21.01 o 
   2  17   3      150.34      230.14     19.27 o 
   3  17   3       61.69      319.63     22.13 o 
   4  17   3      124.12      225.26     20.31 o 
  -1  18   3      145.59      107.52     18.16 o 
   0  18   3       64.61       39.47     15.94 o 
   1  18   3      147.28      130.76     19.07 o 
   0   0   4       69.58      575.93     10.68 o 
   1   0   4       33.61       34.60      1.97 o 
   2   0   4     4748.04     4073.95     23.54 o 
   3   0   4     5660.97     5732.12     33.75 o 
   4   0   4    23197.56    25463.45    161.26 o 
   5   0   4       51.20       87.72      4.30 o 
   6   0   4     1152.41     1184.37     11.57 o 
   7   0   4     1448.80     1641.88     17.57 o 
   8   0   4      553.43      490.74     11.98 o 
   9   0   4      148.42      162.68     10.41 o 
  10   0   4     3803.12     3704.22     40.87 o 
  11   0   4      430.94      425.29     18.46 o 
  12   0   4       63.69       55.67     19.38 o 
  13   0   4      113.93      144.92     19.34 o 
 -13   1   4       74.40       87.64     17.83 o 
 -12   1   4       84.84      100.88     14.29 o 
 -11   1   4      201.47      202.88     14.92 o 
 -10   1   4      375.03      384.12     16.94 o 
  -9   1   4      415.12      476.99     14.47 o 
  -8   1   4      506.53      557.06     12.69 o 
  -7   1   4      948.15      862.29     13.33 o 
  -6   1   4     1711.45     1728.76     16.79 o 
  -5   1   4     5195.22     5200.06     34.07 o 
  -4   1   4    14105.05    15590.89     47.08 o 
  -3   1   4    13519.28    14556.06     75.84 o 
  -2   1   4     4063.89     3536.84     39.04 o 
  -1   1   4     8188.92     9713.47     97.87 o 
   0   1   4     4647.68     2930.61     16.84 o 
   1   1   4     7982.36     9400.51     67.50 o 
   2   1   4     4134.93     3496.02     23.06 o 
   3   1   4    13389.27    14130.02     73.17 o 
   4   1   4    14038.46    15342.85     55.39 o 
   5   1   4     5121.41     5118.07     34.74 o 
   6   1   4     1709.93     1669.60     15.23 o 
   7   1   4      916.06      800.49     11.09 o 
   8   1   4      495.19      543.62     12.44 o 
   9   1   4      408.60      485.04     15.00 o 
  10   1   4      366.92      394.95     15.26 o 
  11   1   4      195.91      172.72     14.14 o 
  12   1   4       85.27       95.82     16.03 o 
  13   1   4       81.97       90.38     18.10 o 
 -13   2   4      393.29      410.74     25.59 o 
 -12   2   4      283.62      292.34     18.26 o 
 -11   2   4      149.79      126.58     13.36 o 
 -10   2   4       78.98       61.28     11.30 o 
  -9   2   4     2598.19     2499.58     34.26 o 
  -8   2   4      369.13      332.63     10.81 o 
  -7   2   4      346.27      316.52      9.69 o 
  -6   2   4      114.17      158.91      5.55 o 
  -5   2   4     1644.37     1769.42     18.98 o 
  -4   2   4      301.25      332.07     10.28 o 
  -3   2   4     5555.78     6215.93     39.33 o 
  -2   2   4     9410.08    10076.23    106.31 o 
  -1   2   4     5742.40     4979.25     24.02 o 
   0   2   4     7092.23     5891.59     32.26 o 
   1   2   4     5813.64     5099.44     39.15 o 
   2   2   4     9466.33    10347.70     61.64 o 
   3   2   4     5483.98     5990.80     23.56 o 
   4   2   4      289.54      335.75     11.54 o 
   5   2   4     1624.27     1738.54     13.32 o 
   6   2   4      124.14      165.85      6.26 o 
   7   2   4      366.87      349.07      8.71 o 
   8   2   4      372.20      361.42     12.50 o 
   9   2   4     2564.82     2456.50     27.95 o 
  10   2   4       78.56       83.26     10.11 o 
  11   2   4      151.16      140.23     13.57 o 
  12   2   4      297.27      328.64     21.56 o 
  13   2   4      402.21      468.62     26.00 o 
 -13   3   4      276.95      333.43     23.73 o 
 -12   3   4      643.53      640.14     23.26 o 
 -11   3   4      332.80      343.13     18.04 o 
 -10   3   4      656.62      622.47     20.01 o 
  -9   3   4      553.27      471.28     17.17 o 
  -8   3   4      479.83      564.43     14.40 o 
  -7   3   4     1438.73     1523.38     18.57 o 
  -6   3   4      704.81      804.48     10.45 o 
  -5   3   4      131.97      102.35      4.98 o 
  -4   3   4      102.20      160.71      5.55 o 
  -3   3   4     3973.90     3912.35     33.36 o 
  -2   3   4     1941.63     2225.76     13.98 o 
  -1   3   4     6556.48     6875.95     64.66 o 
   0   3   4     3926.97     2797.96     15.43 o 
   1   3   4     6599.16     6905.90     62.82 o 
   2   3   4     1937.26     2260.13     15.33 o 
   3   3   4     3839.03     3713.17     27.62 o 
   4   3   4      115.94      180.14      5.51 o 
   5   3   4      127.44       97.18      4.80 o 
   6   3   4      672.78      736.09     10.41 o 
   7   3   4     1443.54     1533.46     15.22 o 
   8   3   4      455.32      527.41     12.65 o 
   9   3   4      536.41      455.03     14.74 o 
  10   3   4      639.79      606.95     17.23 o 
  11   3   4      333.02      343.37     17.93 o 
  12   3   4      623.90      616.10     26.06 o 
  13   3   4      273.53      347.71     27.74 o 
 -12   4   4       96.66      107.16     14.58 o 
 -11   4   4      641.89      631.09     21.48 o 
 -10   4   4      769.64      747.59     21.70 o 
  -9   4   4     2100.65     2082.07     30.56 o 
  -8   4   4      194.64      179.87     11.14 o 
  -7   4   4     3660.35     3645.64     45.18 o 
  -6   4   4     3732.29     3645.34     22.06 o 
  -5   4   4     2141.01     2322.61     29.70 o 
  -4   4   4      126.34      199.05      7.09 o 
  -3   4   4      584.67      613.29     10.45 o 
  -2   4   4     7761.68     8631.61     64.02 o 
  -1   4   4     8051.25     8675.55     49.33 o 
   0   4   4    16801.38    17348.74    105.92 o 
   1   4   4     8012.41     8711.61     82.81 o 
   2   4   4     7817.69     8650.07     69.10 o 
   3   4   4      585.00      616.08      7.21 o 
   4   4   4      132.37      202.94      5.61 o 
   5   4   4     2139.89     2307.96     18.71 o 
   6   4   4     3740.10     3595.35     21.11 o 
   7   4   4     3655.84     3597.74     22.94 o 
   8   4   4      191.69      168.55      8.55 o 
   9   4   4     2113.84     2072.56     35.58 o 
  10   4   4      763.05      784.45     18.84 o 
  11   4   4      656.92      624.82     21.54 o 
  12   4   4       90.35       86.89     21.37 o 
 -12   5   4      192.95      237.74     20.14 o 
 -11   5   4        7.73       43.32     11.50 o 
 -10   5   4      106.54      129.06     12.99 o 
  -9   5   4     1405.84     1289.12     28.99 o 
  -8   5   4      475.57      431.78     14.84 o 
  -7   5   4        7.95       33.69      6.50 o 
  -6   5   4      426.22      468.77      9.97 o 
  -5   5   4      815.80      852.15     14.96 o 
  -4   5   4     2803.35     2766.11     20.32 o 
  -3   5   4     2594.80     2958.81     38.13 o 
  -2   5   4     3026.63     3152.88     54.56 o 
  -1   5   4     2421.28     2480.47     21.48 o 
   0   5   4      269.38      425.27      8.01 o 
   1   5   4     2425.86     2497.96     25.01 o 
   2   5   4     3079.22     3169.86     35.32 o 
   3   5   4     2623.69     2970.19     15.97 o 
   4   5   4     2809.94     2757.42     18.97 o 
   5   5   4      835.72      854.16     12.55 o 
   6   5   4      459.20      496.16      9.61 o 
   7   5   4        6.28       27.45      5.41 o 
   8   5   4      484.25      447.73     11.81 o 
   9   5   4     1400.91     1330.27     19.96 o 
  10   5   4      107.11      124.56     12.54 o 
  11   5   4        7.73       39.29     13.44 o 
  12   5   4      183.03      213.96     22.62 o 
 -12   6   4      127.23      123.08     20.77 o 
 -11   6   4      165.31      151.05     19.69 o 
 -10   6   4     1181.45     1056.69     25.23 o 
  -9   6   4     1520.65     1405.00     36.79 o 
  -8   6   4      356.63      387.58     16.52 o 
  -7   6   4      728.36      811.03     17.24 o 
  -6   6   4     1573.03     1417.36     25.40 o 
  -5   6   4     1098.27     1118.70     15.49 o 
  -4   6   4     2981.81     2901.63     26.39 o 
  -3   6   4     5263.59     5544.51     50.06 o 
  -2   6   4      663.87      564.85     10.95 o 
  -1   6   4     4035.92     4150.93     25.85 o 
   0   6   4      655.85      630.72     11.48 o 
   1   6   4     4040.49     4091.00     46.53 o 
   2   6   4      640.27      548.31      8.63 o 
   3   6   4     5327.10     5626.38     25.42 o 
   4   6   4     3044.25     3019.58     28.54 o 
   5   6   4     1128.20     1130.23     12.55 o 
   6   6   4     1549.50     1428.96     14.63 o 
   7   6   4      728.73      823.47     14.07 o 
   8   6   4      364.69      392.57     11.13 o 
   9   6   4     1503.39     1459.23     21.55 o 
  10   6   4     1180.62     1046.44     25.41 o 
  11   6   4      177.37      196.01     15.90 o 
  12   6   4      121.91      158.49     18.87 o 
 -12   7   4       41.00       54.85     16.48 o 
 -11   7   4      162.78      175.65     20.65 o 
 -10   7   4     1018.72      965.86     33.68 o 
  -9   7   4       15.86       41.87     13.77 o 
  -8   7   4     1405.76     1268.04     26.62 o 
  -7   7   4     1543.53     1606.96     21.83 o 
  -6   7   4      327.65      372.98     10.82 o 
  -5   7   4     1025.89     1031.88     14.82 o 
  -4   7   4     1276.30     1304.00     15.21 o 
  -3   7   4     2029.39     2207.06     36.69 o 
  -2   7   4     2134.38     1955.15     18.11 o 
  -1   7   4     2352.00     2392.75     17.26 o 
   0   7   4      494.55      402.63      7.79 o 
   1   7   4     2312.25     2360.32     18.36 o 
   2   7   4     2148.44     1989.52     17.40 o 
   3   7   4     2032.28     2187.13     17.97 o 
   4   7   4     1266.64     1281.25     12.41 o 
   5   7   4      993.10      968.87     16.91 o 
   6   7   4      322.29      387.00     10.68 o 
   7   7   4     1524.88     1527.82     18.56 o 
   8   7   4     1397.64     1263.76     18.51 o 
   9   7   4       14.37       38.74      8.61 o 
  10   7   4     1035.54      991.92     25.27 o 
  11   7   4      167.73      168.33     15.60 o 
  12   7   4       38.46       41.62     13.80 o 
 -11   8   4      128.13      171.18     18.77 o 
 -10   8   4       67.07       79.07     14.46 o 
  -9   8   4      436.66      475.92     21.87 o 
  -8   8   4      213.11      233.92     13.86 o 
  -7   8   4     2123.47     1837.31     27.31 o 
  -6   8   4     2777.76     2730.44     24.56 o 
  -5   8   4      434.08      481.62     11.86 o 
  -4   8   4      549.99      562.97     14.35 o 
  -3   8   4     1817.12     1706.18     17.63 o 
  -2   8   4     1448.84     1663.36     15.96 o 
  -1   8   4     1209.52     1112.22     12.53 o 
   0   8   4       49.08      286.33      8.62 o 
   1   8   4     1187.47     1057.62     12.93 o 
   2   8   4     1416.80     1620.14     20.10 o 
   3   8   4     1811.39     1710.68     21.74 o 
   4   8   4      536.94      552.51     11.12 o 
   5   8   4      411.15      466.83     11.11 o 
   6   8   4     2784.54     2733.79     25.50 o 
   7   8   4     2165.43     1891.65     22.78 o 
   8   8   4      225.72      242.11     12.90 o 
   9   8   4      441.47      482.26     17.07 o 
  10   8   4       68.05       63.66     14.69 o 
  11   8   4      130.72      161.64     18.76 o 
 -11   9   4      232.38      320.19     22.51 o 
 -10   9   4      467.86      461.41     23.68 o 
  -9   9   4      296.31      296.09     19.41 o 
  -8   9   4      522.40      458.42     17.68 o 
  -7   9   4      409.41      375.18     15.84 o 
  -6   9   4     1118.82     1033.88     17.16 o 
  -5   9   4      366.47      430.54     12.42 o 
  -4   9   4     1398.61     1433.89     17.97 o 
  -3   9   4      115.85      248.76      9.60 o 
  -2   9   4      946.14      942.50     20.19 o 
  -1   9   4      428.78      404.83      8.16 o 
   0   9   4     2512.45     2319.03     17.81 o 
   1   9   4      414.30      383.44      8.84 o 
   2   9   4      979.19      958.18     21.38 o 
   3   9   4      116.76      261.13      9.22 o 
   4   9   4     1391.65     1429.65     23.86 o 
   5   9   4      370.32      448.41     13.07 o 
   6   9   4     1087.40      986.03     17.48 o 
   7   9   4      393.06      361.30     13.22 o 
   8   9   4      534.18      474.61     16.16 o 
   9   9   4      296.53      296.37     16.89 o 
  10   9   4      468.00      426.76     22.79 o 
  11   9   4      227.72      295.27     22.13 o 
 -11  10   4      201.49      180.49     23.51 o 
 -10  10   4      363.32      338.21     21.74 o 
  -9  10   4      491.25      537.07     24.15 o 
  -8  10   4      265.95      279.79     16.10 o 
  -7  10   4      609.34      593.70     18.99 o 
  -6  10   4      844.68      815.20     18.29 o 
  -5  10   4      510.22      553.84     13.95 o 
  -4  10   4      697.16      651.93     13.27 o 
  -3  10   4     1459.27     1367.37     18.11 o 
  -2  10   4      980.62      849.91     13.75 o 
  -1  10   4      235.38      308.80     10.14 o 
   0  10   4      599.12      894.61     19.66 o 
   1  10   4      234.19      312.33     11.14 o 
   2  10   4      951.44      857.90     15.38 o 
   3  10   4     1398.10     1304.34     27.91 o 
   4  10   4      689.30      668.64     14.40 o 
   5  10   4      525.07      564.12     14.40 o 
   6  10   4      826.55      808.13     16.87 o 
   7  10   4      604.03      597.95     17.36 o 
   8  10   4      268.75      296.02     14.81 o 
   9  10   4      465.62      526.54     20.73 o 
  10  10   4      352.99      328.91     22.03 o 
  11  10   4      211.70      215.28     21.16 o 
 -10  11   4      177.32      232.82     23.98 o 
  -9  11   4      323.59      335.10     25.36 o 
  -8  11   4      312.33      327.62     19.80 o 
  -7  11   4      781.38      738.68     21.54 o 
  -6  11   4        1.44      121.00     13.96 o 
  -5  11   4      546.10      568.99     14.83 o 
  -4  11   4      109.86      183.83      9.31 o 
  -3  11   4     3248.67     3019.42     47.69 o 
  -2  11   4      553.68      503.36     12.92 o 
  -1  11   4     1504.03     1373.89     24.32 o 
   0  11   4      246.39      276.03     15.95 o 
   1  11   4     1507.76     1429.76     16.79 o 
   2  11   4      566.34      501.39     12.85 o 
   3  11   4     3237.17     3070.42     29.24 o 
   4  11   4      113.16      173.44     10.63 o 
   5  11   4      555.61      595.63     15.53 o 
   6  11   4        0.38      117.99     10.97 o 
   7  11   4      784.24      736.33     19.56 o 
   8  11   4      307.16      326.82     17.46 o 
   9  11   4      309.69      346.13     19.18 o 
  10  11   4      175.02      207.50     20.25 o 
  -9  12   4      177.18      258.91     20.26 o 
  -8  12   4      184.07      232.70     18.56 o 
  -7  12   4       38.21      119.52     15.16 o 
  -6  12   4      534.10      515.26     19.66 o 
  -5  12   4      376.71      404.95     14.16 o 
  -4  12   4      202.67      268.56     12.41 o 
  -3  12   4     1038.03      919.76     17.71 o 
  -2  12   4      924.47      887.40     16.81 o 
  -1  12   4     2336.04     2056.97     23.02 o 
   0  12   4       95.99      383.92     14.45 o 
   1  12   4     2294.30     1959.64     25.02 o 
   2  12   4      927.48      907.55     18.70 o 
   3  12   4     1032.93      902.56     18.23 o 
   4  12   4      208.39      312.76     13.82 o 
   5  12   4      383.70      412.67     15.54 o 
   6  12   4      543.14      534.53     16.12 o 
   7  12   4       41.24      125.50     12.19 o 
   8  12   4      189.00      261.84     17.23 o 
   9  12   4      176.24      276.12     18.35 o 
  -9  13   4       90.59      178.59     19.10 o 
  -8  13   4      146.99      187.07     16.84 o 
  -7  13   4       23.59      136.39     14.69 o 
  -6  13   4        0.67      153.18     14.50 o 
  -5  13   4       65.85      101.17     11.28 o 
  -4  13   4        9.70       20.68      8.50 o 
  -3  13   4       21.08       39.75      9.23 o 
  -2  13   4     1299.27      990.10     20.12 o 
  -1  13   4      387.90      561.99     18.44 o 
   0  13   4     2830.45     2682.31     34.15 o 
   1  13   4      404.65      564.54     18.37 o 
   2  13   4     1278.33      972.95     22.41 o 
   3  13   4       25.34       47.78      9.43 o 
   4  13   4       11.34       25.81      8.87 o 
   5  13   4       60.97      115.72     11.61 o 
   6  13   4        0.97      148.76     12.72 o 
   7  13   4       21.97      138.93     15.96 o 
   8  13   4      149.15      181.10     16.19 o 
   9  13   4       94.86      177.95     17.55 o 
  -8  14   4      441.84      552.66     23.45 o 
  -7  14   4      367.72      326.48     19.62 o 
  -6  14   4        0.91       25.49     12.17 o 
  -5  14   4       64.64       57.57     11.41 o 
  -4  14   4      601.68      574.22     18.05 o 
  -3  14   4      195.52      212.08     13.96 o 
  -2  14   4      236.75      277.94     15.67 o 
  -1  14   4      348.72      294.91     15.85 o 
   0  14   4      412.50      612.32     19.75 o 
   1  14   4      365.21      317.10     16.67 o 
   2  14   4      237.95      294.85     16.04 o 
   3  14   4      204.75      247.05     15.26 o 
   4  14   4      609.85      568.66     19.94 o 
   5  14   4       59.58       57.01     12.51 o 
   6  14   4        0.98       37.27     12.41 o 
   7  14   4      371.19      351.09     34.70 o 
   8  14   4      449.48      639.94     38.16 o 
  -7  15   4      456.86      491.80     22.76 o 
  -6  15   4       42.19       36.48     15.05 o 
  -5  15   4      372.96      481.44     22.81 o 
  -4  15   4       19.23      204.11     15.29 o 
  -3  15   4      149.25      123.53     19.12 o 
  -2  15   4      643.51      548.13     19.97 o 
  -1  15   4      736.08      695.43     21.96 o 
   0  15   4      885.71     1037.17     25.12 o 
   1  15   4      756.13      713.15     21.84 o 
   2  15   4      645.67      557.05     20.15 o 
   3  15   4      148.32      125.31     15.67 o 
   4  15   4       21.67      180.03     17.14 o 
   5  15   4      360.77      428.15     22.29 o 
   6  15   4       41.88       32.01     15.38 o 
   7  15   4      445.26      434.37     45.72 o 
  -6  16   4      112.78      103.99     20.74 o 
  -5  16   4       24.53       52.57     18.01 o 
  -4  16   4        5.02       46.48     15.08 o 
  -3  16   4       61.33       91.90     15.71 o 
  -2  16   4      121.23      204.75     18.32 o 
  -1  16   4      755.52      780.29     26.99 o 
   0  16   4      520.34      727.74     26.34 o 
   1  16   4      766.10      797.93     27.01 o 
   2  16   4      125.08      212.64     18.55 o 
   3  16   4       66.43       94.60     16.00 o 
   4  16   4        5.49       35.37     14.40 o 
   5  16   4       23.46       46.53     15.42 o 
   6  16   4      115.00      116.57     25.26 o 
  -4  17   4     1130.15     1398.03     51.81 o 
  -3  17   4      536.53      468.20     23.74 o 
  -2  17   4      369.81      401.28     22.56 o 
  -1  17   4      732.05      622.08     26.35 o 
   0  17   4       79.92       57.59     15.55 o 
   1  17   4      740.37      667.02     26.72 o 
   2  17   4      361.46      401.27     23.29 o 
   3  17   4      540.15      480.80     24.72 o 
   4  17   4     1123.78     1344.02     35.21 o 
  -1  18   4       23.60       20.36     15.77 o 
   0  18   4       39.22       52.12     16.52 o 
   1  18   4       25.69       16.35     15.93 o 
   1   0   5     1807.58      418.30      5.04 o 
   2   0   5      603.10      544.74      6.22 o 
   3   0   5    27796.44    32239.44    112.76 o 
   4   0   5     1918.06     1702.58     20.95 o 
   5   0   5      418.03      389.40      6.71 o 
   6   0   5     2796.38     2789.89     27.26 o 
   7   0   5     6748.17     6910.77     60.40 o 
   8   0   5      719.94      679.37     13.57 o 
   9   0   5     2516.11     2343.10     27.25 o 
  10   0   5       13.05       53.80     10.90 o 
  11   0   5      910.08      996.78     25.12 o 
  12   0   5      139.37      105.89     14.39 o 
  13   0   5      880.33      788.52     30.67 o 
 -13   1   5      150.02      126.51     19.05 o 
 -12   1   5       91.97       97.23     14.12 o 
 -11   1   5       59.28       58.89     11.93 o 
 -10   1   5      566.69      538.63     18.81 o 
  -9   1   5      687.82      709.99     16.76 o 
  -8   1   5     2259.72     1999.74     25.59 o 
  -7   1   5      645.99      642.45     12.66 o 
  -6   1   5      361.78      482.36      8.46 o 
  -5   1   5      262.22      347.37      7.37 o 
  -4   1   5     1596.50     1507.70     14.18 o 
  -3   1   5     1626.87     1602.50     12.62 o 
  -2   1   5      125.73      343.07      6.18 o 
  -1   1   5    15637.09    15467.00    107.75 o 
   0   1   5    48672.21    49305.12    325.46 o 
   1   1   5    15749.08    15189.71    107.01 o 
   2   1   5      115.23      334.43      5.16 o 
   3   1   5     1622.26     1600.01     10.72 o 
   4   1   5     1620.40     1544.04     14.78 o 
   5   1   5      268.77      344.21      7.58 o 
   6   1   5      368.61      504.10      9.69 o 
   7   1   5      649.69      634.00     11.33 o 
   8   1   5     2207.78     1963.42     20.71 o 
   9   1   5      675.31      709.49     16.93 o 
  10   1   5      566.58      528.77     16.49 o 
  11   1   5       57.25       57.76     11.55 o 
  12   1   5       96.22      108.45     16.18 o 
  13   1   5      152.83      123.47     18.72 o 
 -13   2   5      165.58      174.50     20.14 o 
 -12   2   5     1622.16     1610.65     32.75 o 
 -11   2   5       48.12       48.02     11.54 o 
 -10   2   5     1011.43      980.24     28.55 o 
  -9   2   5      298.59      268.99     14.29 o 
  -8   2   5      339.04      328.01     10.67 o 
  -7   2   5     2246.31     2226.96     20.14 o 
  -6   2   5      567.22      654.96     11.06 o 
  -5   2   5     2519.82     2601.13     23.72 o 
  -4   2   5     7708.11     7625.99     80.31 o 
  -3   2   5    26431.72    27813.69    202.94 o 
  -2   2   5     3240.63     3152.63     25.49 o 
  -1   2   5     6075.36     6641.37     23.44 o 
   0   2   5      194.03      105.94      3.45 o 
   1   2   5     6049.20     6756.82     44.31 o 
   2   2   5     3266.02     3222.75     14.67 o 
   3   2   5    26288.87    27502.41    234.58 o 
   4   2   5     7593.89     7455.46     36.36 o 
   5   2   5     2589.31     2635.38     21.51 o 
   6   2   5      580.67      661.64      9.85 o 
   7   2   5     2257.43     2196.77     24.10 o 
   8   2   5      347.25      334.90     12.62 o 
   9   2   5      293.87      251.99     12.40 o 
  10   2   5     1021.71      995.35     20.84 o 
  11   2   5       54.40       60.66     11.69 o 
  12   2   5     1635.28     1671.08     38.07 o 
  13   2   5      164.93      168.58     19.89 o 
 -13   3   5      317.66      341.46     20.82 o 
 -12   3   5      262.12      300.46     18.53 o 
 -11   3   5      244.47      292.93     17.00 o 
 -10   3   5      649.96      577.99     19.72 o 
  -9   3   5      258.20      274.07     14.36 o 
  -8   3   5       23.71       70.57      8.38 o 
  -7   3   5     2211.35     2054.45     24.92 o 
  -6   3   5     1762.35     1787.46     17.76 o 
  -5   3   5     3295.84     3372.26     28.68 o 
  -4   3   5     1553.89     1577.96     12.47 o 
  -3   3   5     3250.17     3735.09     42.59 o 
  -2   3   5      274.04      268.96      5.47 o 
  -1   3   5    14095.16    14399.56     89.98 o 
   0   3   5       21.08       25.36      2.69 o 
   1   3   5    14111.73    14270.24     98.38 o 
   2   3   5      274.77      277.89      5.26 o 
   3   3   5     3290.14     3764.12     20.20 o 
   4   3   5     1567.88     1580.77     12.01 o 
   5   3   5     3251.20     3278.04     18.35 o 
   6   3   5     1756.20     1715.39     14.81 o 
   7   3   5     2211.77     2028.25     17.37 o 
   8   3   5       22.45       63.95      6.78 o 
   9   3   5      259.42      292.95     13.13 o 
  10   3   5      659.37      589.97     17.43 o 
  11   3   5      239.92      310.06     16.84 o 
  12   3   5      261.24      278.50     20.71 o 
  13   3   5      318.43      325.13     27.45 o 
 -12   4   5      363.68      365.47     20.17 o 
 -11   4   5      333.26      397.08     19.14 o 
 -10   4   5      161.34      221.33     14.69 o 
  -9   4   5        3.48       40.39      9.83 o 
  -8   4   5       89.94       87.89     11.07 o 
  -7   4   5      824.58      738.38     13.89 o 
  -6   4   5     1153.11     1104.31     17.23 o 
  -5   4   5      869.62      920.60     13.63 o 
  -4   4   5      778.11     1008.87     11.77 o 
  -3   4   5      259.76      334.14      7.54 o 
  -2   4   5     1163.15     1192.08     23.00 o 
  -1   4   5     1265.62     1418.05     20.55 o 
   0   4   5     5785.99     5626.13     67.38 o 
   1   4   5     1291.38     1425.94     22.94 o 
   2   4   5     1146.34     1170.40     21.69 o 
   3   4   5      243.21      304.10      5.70 o 
   4   4   5      772.11      996.47     11.16 o 
   5   4   5      904.96      979.23     11.05 o 
   6   4   5     1138.07     1106.55     12.69 o 
   7   4   5      837.45      729.49     11.71 o 
   8   4   5       79.52       91.28      7.34 o 
   9   4   5        5.69       59.74      8.00 o 
  10   4   5      158.96      201.82     12.36 o 
  11   4   5      347.40      373.44     18.70 o 
  12   4   5      350.11      326.87     24.98 o 
 -12   5   5      343.51      375.23     20.24 o 
 -11   5   5      265.34      273.69     16.98 o 
 -10   5   5      594.95      587.56     20.39 o 
  -9   5   5      366.83      313.91     15.54 o 
  -8   5   5      645.85      669.40     20.97 o 
  -7   5   5     1278.42     1267.53     21.41 o 
  -6   5   5       65.32       91.61      6.32 o 
  -5   5   5      627.85      585.71     12.22 o 
  -4   5   5      761.34      941.19     12.68 o 
  -3   5   5     9658.68     9042.86     52.16 o 
  -2   5   5     2515.94     2616.06     24.39 o 
  -1   5   5     7809.18     8327.38     31.51 o 
   0   5   5     1403.70      972.50      8.91 o 
   1   5   5     7792.84     8398.34     47.86 o 
   2   5   5     2498.07     2604.89     15.87 o 
   3   5   5     9635.26     8953.50     41.73 o 
   4   5   5      792.86      967.65      9.91 o 
   5   5   5      648.13      609.95      9.13 o 
   6   5   5       70.92       93.64      5.44 o 
   7   5   5     1292.74     1304.07     17.30 o 
   8   5   5      660.18      683.53     13.94 o 
   9   5   5      368.00      338.45     12.73 o 
  10   5   5      592.86      555.18     19.21 o 
  11   5   5      254.80      266.87     18.83 o 
  12   5   5      341.46      384.10     26.99 o 
 -12   6   5       24.11       20.71     16.39 o 
 -11   6   5      155.02      140.16     23.48 o 
 -10   6   5       12.99       76.49     13.65 o 
  -9   6   5      189.27      290.17     17.47 o 
  -8   6   5       52.69       53.97     10.36 o 
  -7   6   5     4352.21     4194.96     74.54 o 
  -6   6   5     1665.69     1639.38     18.51 o 
  -5   6   5     1871.59     1836.21     20.08 o 
  -4   6   5       37.28      116.20      7.37 o 
  -3   6   5      212.09      312.86      9.82 o 
  -2   6   5      380.65      414.25      8.51 o 
  -1   6   5     6525.05     6313.76     53.12 o 
   0   6   5     2568.44     2826.00     23.77 o 
   1   6   5     6447.07     6188.25     67.12 o 
   2   6   5      415.53      438.93      8.49 o 
   3   6   5      204.12      305.62      7.50 o 
   4   6   5       45.07      118.48      5.36 o 
   5   6   5     1888.52     1858.57     14.85 o 
   6   6   5     1674.84     1656.87     15.68 o 
   7   6   5     4284.84     4111.34     28.12 o 
   8   6   5       62.71       67.72      7.60 o 
   9   6   5      188.26      298.65     12.63 o 
  10   6   5       16.08       69.82     10.50 o 
  11   6   5      156.35      150.75     15.09 o 
  12   6   5       24.19       21.56     14.55 o 
 -12   7   5      107.52      116.13     20.50 o 
 -11   7   5       33.44       48.57     16.59 o 
 -10   7   5      106.00      126.55     18.63 o 
  -9   7   5      459.80      472.88     20.69 o 
  -8   7   5      834.16      805.21     25.44 o 
  -7   7   5     1706.18     1642.61     25.38 o 
  -6   7   5      127.30      175.58      8.61 o 
  -5   7   5      680.34      696.29     12.72 o 
  -4   7   5      186.79      270.50     16.76 o 
  -3   7   5       97.38      172.27      9.56 o 
  -2   7   5     2628.65     2193.08     25.98 o 
  -1   7   5     1770.06     1841.33     15.96 o 
   0   7   5      482.73      330.93      7.62 o 
   1   7   5     1718.85     1797.63     23.13 o 
   2   7   5     2626.41     2229.49     28.82 o 
   3   7   5       94.55      162.63      8.30 o 
   4   7   5      193.87      257.61     10.88 o 
   5   7   5      681.57      681.51     12.06 o 
   6   7   5      130.62      174.09      8.19 o 
   7   7   5     1662.03     1578.36     24.48 o 
   8   7   5      855.73      849.36     16.09 o 
   9   7   5      456.03      482.70     14.94 o 
  10   7   5      110.98      136.27     13.98 o 
  11   7   5       33.10       35.80     12.59 o 
  12   7   5      108.31      104.49     18.06 o 
 -11   8   5      499.67      507.53     25.02 o 
 -10   8   5      379.82      407.15     21.84 o 
  -9   8   5      699.46      613.57     23.45 o 
  -8   8   5      474.66      613.97     18.61 o 
  -7   8   5      105.41      242.14     13.78 o 
  -6   8   5     1601.20     1459.31     22.73 o 
  -5   8   5     2036.82     1894.95     20.01 o 
  -4   8   5     2261.19     2074.55     21.87 o 
  -3   8   5     1533.24     1381.92     15.14 o 
  -2   8   5     6151.09     5934.97     39.01 o 
  -1   8   5     1214.57     1288.96     14.35 o 
   0   8   5      319.72      429.65      8.35 o 
   1   8   5     1246.59     1283.77     15.76 o 
   2   8   5     6136.67     6096.91     43.01 o 
   3   8   5     1522.01     1390.94     15.70 o 
   4   8   5     2201.73     2009.62     18.53 o 
   5   8   5     2050.27     1888.05     22.30 o 
   6   8   5     1600.80     1475.68     22.14 o 
   7   8   5      110.01      255.64     10.72 o 
   8   8   5      480.36      600.77     16.97 o 
   9   8   5      686.28      608.22     18.12 o 
  10   8   5      362.43      411.08     22.03 o 
  11   8   5      510.32      541.88     31.39 o 
 -11   9   5      525.88      541.76     26.57 o 
 -10   9   5      214.93      182.78     18.50 o 
  -9   9   5       81.48      145.71     16.15 o 
  -8   9   5      437.92      375.12     16.12 o 
  -7   9   5      347.66      405.87     16.14 o 
  -6   9   5       12.72       34.13      7.92 o 
  -5   9   5     3423.21     3036.94     25.92 o 
  -4   9   5      164.60      179.81      8.87 o 
  -3   9   5     3047.65     2795.87     28.38 o 
  -2   9   5     1372.38     1244.10     15.01 o 
  -1   9   5      156.02      136.36      5.76 o 
   0   9   5      412.90      320.00      8.92 o 
   1   9   5      141.55      125.69      6.55 o 
   2   9   5     1356.47     1230.03     15.14 o 
   3   9   5     3037.33     2819.90     28.59 o 
   4   9   5      160.08      180.34      8.22 o 
   5   9   5     3473.26     3068.57     27.31 o 
   6   9   5       14.34       30.85      7.58 o 
   7   9   5      350.47      420.15     13.72 o 
   8   9   5      438.85      415.64     15.74 o 
   9   9   5       79.32      132.83     13.43 o 
  10   9   5      215.50      196.50     18.30 o 
  11   9   5      534.13      544.60     26.31 o 
 -11  10   5      558.65      471.61     29.94 o 
 -10  10   5       61.05      119.21     21.19 o 
  -9  10   5      220.47      289.67     19.82 o 
  -8  10   5     1281.37     1260.76     26.48 o 
  -7  10   5      106.73      121.48     12.22 o 
  -6  10   5      974.42      770.58     21.18 o 
  -5  10   5     1117.36     1016.87     17.26 o 
  -4  10   5       69.38      131.06      8.03 o 
  -3  10   5      199.69      303.32     10.93 o 
  -2  10   5      843.38      911.38     14.19 o 
  -1  10   5     2104.32     2007.09     26.42 o 
   0  10   5     6712.67     6090.29     43.38 o 
   1  10   5     2093.51     2017.81     21.31 o 
   2  10   5      839.50      914.12     14.28 o 
   3  10   5      196.47      315.58     16.25 o 
   4  10   5       71.98      138.15      9.56 o 
   5  10   5     1141.80     1033.86     17.79 o 
   6  10   5      924.76      713.71     16.43 o 
   7  10   5      104.16      128.59     10.50 o 
   8  10   5     1283.40     1235.77     23.57 o 
   9  10   5      213.69      240.89     16.28 o 
  10  10   5       60.88      133.13     20.49 o 
  11  10   5      553.93      511.18     26.55 o 
 -10  11   5      250.56      301.11     25.78 o 
  -9  11   5      112.48      163.36     20.99 o 
  -8  11   5      397.19      382.83     21.09 o 
  -7  11   5      834.32      800.98     25.36 o 
  -6  11   5      101.28      135.97     14.43 o 
  -5  11   5      570.28      602.18     14.20 o 
  -4  11   5      198.91      183.32      9.46 o 
  -3  11   5     1509.09     1792.09     21.42 o 
  -2  11   5      326.20      314.26     11.95 o 
  -1  11   5      346.15      474.89     13.77 o 
   0  11   5      426.68      420.92     12.06 o 
   1  11   5      350.96      480.13     14.11 o 
   2  11   5      343.61      336.52     12.05 o 
   3  11   5     1515.85     1763.21     29.12 o 
   4  11   5      193.23      192.59     10.92 o 
   5  11   5      575.61      596.96     16.06 o 
   6  11   5      105.87      125.76     10.33 o 
   7  11   5      844.32      796.51     20.31 o 
   8  11   5      406.80      388.90     16.65 o 
   9  11   5      109.95      159.90     15.38 o 
  10  11   5      244.70      285.47     22.03 o 
  -9  12   5     1075.21      886.87     45.60 o 
  -8  12   5      720.09      733.66     26.55 o 
  -7  12   5      758.79      669.73     24.55 o 
  -6  12   5      450.10      570.03     20.44 o 
  -5  12   5      481.95      468.73     14.64 o 
  -4  12   5       50.23       44.93      8.69 o 
  -3  12   5      607.86      694.88     21.35 o 
  -2  12   5     1150.15     1112.89     20.14 o 
  -1  12   5       73.02      147.95     10.07 o 
   0  12   5      850.57      777.83     15.49 o 
   1  12   5       73.69      152.42     10.27 o 
   2  12   5     1145.95     1040.98     19.57 o 
   3  12   5      631.12      722.41     16.99 o 
   4  12   5       48.81       51.69      9.11 o 
   5  12   5      477.91      485.28     16.18 o 
   6  12   5      464.19      592.66     17.63 o 
   7  12   5      752.81      674.13     19.58 o 
   8  12   5      714.20      722.91     23.63 o 
   9  12   5     1088.48      946.07     26.90 o 
  -9  13   5       60.52       76.82     17.69 o 
  -8  13   5      403.04      426.51     21.24 o 
  -7  13   5      741.95      546.29     21.53 o 
  -6  13   5     1100.07      874.81     24.36 o 
  -5  13   5       24.87       44.40     10.14 o 
  -4  13   5       53.33       30.79      8.66 o 
  -3  13   5      315.78      282.90     13.70 o 
  -2  13   5       98.69      168.74     11.56 o 
  -1  13   5      597.74      583.02     18.35 o 
   0  13   5      686.54      601.04     18.94 o 
   1  13   5      583.80      581.73     18.76 o 
   2  13   5       92.47      157.67     12.38 o 
   3  13   5      313.38      282.24     15.30 o 
   4  13   5       53.93       35.82     10.06 o 
   5  13   5       26.66       47.33     10.19 o 
   6  13   5     1092.97      903.15     26.30 o 
   7  13   5      718.59      557.34     20.92 o 
   8  13   5      414.64      427.39     22.43 o 
   9  13   5       64.67       66.72     16.97 o 
  -8  14   5      455.96      548.91     23.47 o 
  -7  14   5      180.16      260.92     17.99 o 
  -6  14   5      285.14      306.66     18.14 o 
  -5  14   5       62.62      149.61     13.32 o 
  -4  14   5      140.81      274.06     15.39 o 
  -3  14   5       95.26      109.01     12.63 o 
  -2  14   5      199.39      282.83     15.69 o 
  -1  14   5      100.97      135.81     13.06 o 
   0  14   5     1309.07     1080.58     24.23 o 
   1  14   5      112.15      146.29     13.04 o 
   2  14   5      191.80      272.54     15.50 o 
   3  14   5       98.31      105.26     12.51 o 
   4  14   5      140.08      278.79     16.46 o 
   5  14   5       59.11      126.71     15.42 o 
   6  14   5      287.15      320.08     19.81 o 
   7  14   5      173.70      247.40     23.05 o 
   8  14   5      457.11      540.37     35.47 o 
  -7  15   5      110.00      248.85     18.89 o 
  -6  15   5      123.85       88.84     14.66 o 
  -5  15   5      250.99      266.02     19.36 o 
  -4  15   5      597.47      553.14     23.91 o 
  -3  15   5      128.21      152.99     14.52 o 
  -2  15   5       62.42       86.78     12.86 o 
  -1  15   5      116.33      157.28     14.14 o 
   0  15   5      258.39      293.74     18.33 o 
   1  15   5      118.76      187.57     14.61 o 
   2  15   5       61.17       84.42     12.58 o 
   3  15   5      129.06      144.49     14.03 o 
   4  15   5      587.92      568.94     23.67 o 
   5  15   5      256.45      265.42     19.75 o 
   6  15   5      120.01       89.26     16.33 o 
   7  15   5      110.46      285.57     40.93 o 
  -6  16   5      196.29      182.48     22.67 o 
  -5  16   5      229.07      217.77     34.16 o 
  -4  16   5       67.90      109.76     16.33 o 
  -3  16   5        3.64       23.85     12.05 o 
  -2  16   5      403.68      452.29     19.89 o 
  -1  16   5      882.41      789.13     27.17 o 
   0  16   5      868.26      699.87     25.83 o 
   1  16   5      883.04      809.80     27.18 o 
   2  16   5      400.73      429.69     22.30 o 
   3  16   5        4.29       14.15     13.61 o 
   4  16   5       63.57       92.00     16.44 o 
   5  16   5      228.82      239.35     20.47 o 
   6  16   5      205.93      192.99     27.87 o 
  -4  17   5      318.44      507.18     30.18 o 
  -3  17   5      523.16      527.57     29.63 o 
  -2  17   5      216.66      161.56     18.19 o 
  -1  17   5       34.01       92.11     16.55 o 
   0  17   5       28.67       65.75     15.51 o 
   1  17   5       30.83       50.08     18.03 o 
   2  17   5      218.83      138.65     18.87 o 
   3  17   5      512.66      501.73     24.74 o 
   4  17   5      312.76      471.54     25.42 o 
  -1  18   5       18.32       20.72     15.72 o 
   0  18   5        0.28      108.75     18.05 o 
   1  18   5       18.86       30.10     15.94 o 
   0   0   6      134.97      563.28      6.40 o 
   1   0   6      871.90     1158.20     12.97 o 
   2   0   6     9278.05     9170.10     65.31 o 
   3   0   6     3225.09     3329.66     19.14 o 
   4   0   6     6363.56     6190.72     44.26 o 
   5   0   6      944.49     1040.90     12.17 o 
   6   0   6      202.49      230.86      8.07 o 
   7   0   6       19.22       46.48      5.83 o 
   8   0   6        0.37       -2.60      5.64 o 
   9   0   6     2057.65     1882.12     24.64 o 
  10   0   6      657.07      645.40     20.06 o 
  11   0   6        1.79       30.82     10.98 o 
  12   0   6      153.57      129.80     14.79 o 
  13   0   6        0.62       39.98     16.21 o 
 -13   1   6       24.17       44.63     16.52 o 
 -12   1   6      583.57      557.30     22.18 o 
 -11   1   6      420.44      403.42     18.21 o 
 -10   1   6        6.72       15.99      9.89 o 
  -9   1   6      337.10      345.14     15.65 o 
  -8   1   6     1810.97     1843.85     20.23 o 
  -7   1   6      777.76      769.77     13.82 o 
  -6   1   6     9653.12    10191.09     61.51 o 
  -5   1   6     1484.73     1582.84     12.07 o 
  -4   1   6      446.52      434.76      7.15 o 
  -3   1   6     7443.01     8450.34     65.36 o 
  -2   1   6    18295.04    20712.03    130.16 o 
  -1   1   6    23731.71    26701.46    129.73 o 
   0   1   6     4319.33     2759.92     19.57 o 
   1   1   6    23833.88    26767.70    157.39 o 
   2   1   6    18402.43    21016.36    101.44 o 
   3   1   6     7546.16     8560.20     95.75 o 
   4   1   6      431.09      414.22      7.24 o 
   5   1   6     1509.49     1612.79     14.72 o 
   6   1   6     9671.29    10207.12     78.75 o 
   7   1   6      777.05      775.37     12.48 o 
   8   1   6     1841.00     1848.12     20.24 o 
   9   1   6      336.77      367.16     13.92 o 
  10   1   6        4.75       10.47      9.79 o 
  11   1   6      412.31      402.00     18.33 o 
  12   1   6      583.91      563.85     22.12 o 
  13   1   6       23.68       45.49     16.58 o 
 -13   2   6      257.02      287.92     19.75 o 
 -12   2   6      341.85      338.51     19.18 o 
 -11   2   6       13.45       23.41     11.12 o 
 -10   2   6       59.15      125.15     12.82 o 
  -9   2   6       54.35       47.53      9.62 o 
  -8   2   6      111.51       95.07      7.83 o 
  -7   2   6      239.26      214.40      8.66 o 
  -6   2   6      708.85      621.21     10.91 o 
  -5   2   6     6561.50     7452.51     70.31 o 
  -4   2   6     2303.56     2782.89     23.83 o 
  -3   2   6    13614.92    14572.21    112.72 o 
  -2   2   6    26495.60    28352.54    129.51 o 
  -1   2   6    10771.02    10566.21     54.72 o 
   0   2   6     2614.21     2353.46     14.55 o 
   1   2   6    10658.35    10495.65     62.33 o 
   2   2   6    26271.16    28070.57    161.02 o 
   3   2   6    13598.48    14777.94     43.80 o 
   4   2   6     2324.00     2740.42     15.97 o 
   5   2   6     6476.67     7142.21     27.71 o 
   6   2   6      728.39      633.95      9.88 o 
   7   2   6      253.87      219.98      7.79 o 
   8   2   6      110.88      100.22      7.19 o 
   9   2   6       53.80       63.36      8.94 o 
  10   2   6       56.67      122.73     10.92 o 
  11   2   6       13.80       17.51     10.61 o 
  12   2   6      333.74      343.66     22.06 o 
  13   2   6      262.39      321.03     23.50 o 
 -13   3   6      277.54      298.47     25.80 o 
 -12   3   6      100.03       96.71     14.30 o 
 -11   3   6      206.51      204.37     15.44 o 
 -10   3   6      673.91      673.48     20.67 o 
  -9   3   6      947.62      937.97     19.09 o 
  -8   3   6      111.33      155.08     10.13 o 
  -7   3   6      385.36      391.10     10.88 o 
  -6   3   6      656.61      607.19     11.20 o 
  -5   3   6     1739.34     1855.79     14.74 o 
  -4   3   6      488.38      519.12      8.29 o 
  -3   3   6     3779.99     3894.03     18.63 o 
  -2   3   6    13952.36    14212.71    117.32 o 
  -1   3   6      741.72     1267.46     15.65 o 
   0   3   6      590.94      672.41      7.01 o 
   1   3   6      716.89     1223.61     18.97 o 
   2   3   6    14072.11    14566.23     66.27 o 
   3   3   6     3808.53     3973.65     20.06 o 
   4   3   6      514.76      553.91      7.94 o 
   5   3   6     1734.87     1810.69     14.13 o 
   6   3   6      680.96      616.20      9.86 o 
   7   3   6      368.82      363.83      9.28 o 
   8   3   6      111.14      174.20      7.79 o 
   9   3   6      951.23      963.83     19.27 o 
  10   3   6      688.84      718.36     18.62 o 
  11   3   6      203.89      207.72     17.08 o 
  12   3   6      104.89      122.29     17.15 o 
  13   3   6      273.17      274.97     31.65 o 
 -12   4   6       22.87       27.10     12.93 o 
 -11   4   6      482.67      415.01     19.16 o 
 -10   4   6      628.22      681.75     21.51 o 
  -9   4   6     1038.37      991.48     22.49 o 
  -8   4   6     1091.80     1082.64     24.91 o 
  -7   4   6     1317.68     1348.49     17.60 o 
  -6   4   6     1390.15     1391.83     20.03 o 
  -5   4   6     3677.92     3579.14     31.79 o 
  -4   4   6     1387.61     1389.24     29.39 o 
  -3   4   6     1035.47     1002.10     13.22 o 
  -2   4   6    13533.70    14210.06    147.28 o 
  -1   4   6    10399.00    10959.95     71.98 o 
   0   4   6    25269.82    25223.98    114.19 o 
   1   4   6    10379.71    10774.40    127.47 o 
   2   4   6    13379.40    14022.42     51.77 o 
   3   4   6     1052.72     1033.80      8.96 o 
   4   4   6     1382.76     1361.00     11.23 o 
   5   4   6     3741.66     3638.97     19.95 o 
   6   4   6     1399.56     1408.35     14.12 o 
   7   4   6     1317.47     1342.25     14.94 o 
   8   4   6     1075.15     1036.74     15.83 o 
   9   4   6     1040.03     1009.08     19.78 o 
  10   4   6      632.82      698.38     18.36 o 
  11   4   6      482.72      434.27     18.61 o 
  12   4   6       19.76       12.07     16.07 o 
 -12   5   6       17.65       35.58     12.93 o 
 -11   5   6       32.98       63.18     12.45 o 
 -10   5   6       42.55       46.58     11.21 o 
  -9   5   6     1160.68     1038.99     26.51 o 
  -8   5   6      198.24      231.47     15.08 o 
  -7   5   6     2391.61     2540.66     34.65 o 
  -6   5   6      230.93      211.09      9.87 o 
  -5   5   6      438.04      478.98     10.10 o 
  -4   5   6      406.52      411.93      9.75 o 
  -3   5   6     4003.87     3682.32     26.56 o 
  -2   5   6      575.07      642.87      8.61 o 
  -1   5   6     2273.75     2223.49     26.06 o 
   0   5   6       61.75      267.59     11.56 o 
   1   5   6     2295.00     2231.96     14.64 o 
   2   5   6      585.51      655.26      9.66 o 
   3   5   6     4046.55     3703.53     31.59 o 
   4   5   6      419.80      425.65      7.40 o 
   5   5   6      451.24      500.23      8.53 o 
   6   5   6      237.08      212.87      7.32 o 
   7   5   6     2348.76     2462.93     22.82 o 
   8   5   6      194.65      252.43     10.17 o 
   9   5   6     1158.73     1050.01     17.25 o 
  10   5   6       46.36       42.06     10.73 o 
  11   5   6       31.50       50.46     13.85 o 
  12   5   6       18.13       30.16     16.69 o 
 -12   6   6       95.19       92.11     19.48 o 
 -11   6   6      557.08      462.95     26.73 o 
 -10   6   6      826.72      806.75     25.52 o 
  -9   6   6      434.12      373.50     22.49 o 
  -8   6   6      536.02      535.24     22.62 o 
  -7   6   6      688.05      626.71     19.86 o 
  -6   6   6      479.60      591.78     14.49 o 
  -5   6   6      689.37      602.15     13.53 o 
  -4   6   6       10.57       57.32      5.02 o 
  -3   6   6      195.34      176.99     10.35 o 
  -2   6   6     4752.92     5104.65     62.09 o 
  -1   6   6      330.85      387.12     10.88 o 
   0   6   6       30.23      165.46     13.89 o 
   1   6   6      332.88      394.89     11.66 o 
   2   6   6     4686.85     5072.79     50.55 o 
   3   6   6      200.34      170.28      6.30 o 
   4   6   6       16.20       69.37      4.55 o 
   5   6   6      675.89      605.88      9.48 o 
   6   6   6      484.79      620.03     17.37 o 
   7   6   6      651.38      577.14     11.19 o 
   8   6   6      530.32      517.64     13.06 o 
   9   6   6      438.85      376.78     12.84 o 
  10   6   6      841.30      844.34     22.31 o 
  11   6   6      568.16      508.19     20.99 o 
  12   6   6       95.95       97.97     17.51 o 
 -12   7   6      366.83      369.54     27.83 o 
 -11   7   6       59.57       94.20     18.42 o 
 -10   7   6      171.34      156.69     19.37 o 
  -9   7   6      221.67      316.74     22.13 o 
  -8   7   6      396.63      390.85     17.72 o 
  -7   7   6     1931.77     1837.19     35.69 o 
  -6   7   6      321.09      426.13     12.85 o 
  -5   7   6      823.42      886.72     13.81 o 
  -4   7   6      952.38      998.03     13.56 o 
  -3   7   6     2141.00     2233.18     39.92 o 
  -2   7   6      101.25      252.43     10.93 o 
  -1   7   6      276.12      456.72      9.54 o 
   0   7   6     2178.63     2479.14     24.60 o 
   1   7   6      286.17      472.72      9.68 o 
   2   7   6       95.12      278.58     12.33 o 
   3   7   6     2150.34     2231.67     17.64 o 
   4   7   6      948.96     1031.43     18.83 o 
   5   7   6      862.21      950.63     13.86 o 
   6   7   6      321.25      428.73     11.42 o 
   7   7   6     1914.09     1789.53     24.01 o 
   8   7   6      387.82      388.80     12.54 o 
   9   7   6      222.94      288.42     12.26 o 
  10   7   6      170.24      156.34     14.06 o 
  11   7   6       55.96       63.50     13.32 o 
  12   7   6      369.66      376.60     24.37 o 
 -11   8   6      837.68      805.69     28.92 o 
 -10   8   6       78.15      117.86     15.74 o 
  -9   8   6      581.81      588.13     22.62 o 
  -8   8   6     1465.39     1214.11     25.41 o 
  -7   8   6      505.24      494.86     16.61 o 
  -6   8   6      271.34      396.30     13.91 o 
  -5   8   6     1108.59     1085.89     15.78 o 
  -4   8   6      278.66      482.79     15.84 o 
  -3   8   6      901.04      922.67     12.91 o 
  -2   8   6      131.13      476.26     17.77 o 
  -1   8   6      348.67      475.75     12.87 o 
   0   8   6      119.46      108.01      5.30 o 
   1   8   6      377.30      516.52     15.49 o 
   2   8   6      121.17      458.31     27.23 o 
   3   8   6      914.81      925.06     14.29 o 
   4   8   6      263.13      458.60     12.89 o 
   5   8   6     1081.31     1043.61     15.01 o 
   6   8   6      278.70      416.73     11.87 o 
   7   8   6      540.16      523.55     13.22 o 
   8   8   6     1489.47     1189.91     21.67 o 
   9   8   6      575.22      606.25     18.21 o 
  10   8   6       76.25      106.94     15.46 o 
  11   8   6      822.88      764.63     28.87 o 
 -11   9   6       87.23      130.58     18.42 o 
 -10   9   6       29.04       74.66     15.90 o 
  -9   9   6      698.80      605.56     24.42 o 
  -8   9   6      725.12      605.67     19.62 o 
  -7   9   6      338.78      317.10     15.50 o 
  -6   9   6      440.88      476.85     16.49 o 
  -5   9   6      140.90      303.46     16.80 o 
  -4   9   6      683.13      750.75     14.35 o 
  -3   9   6        1.60      107.84     10.91 o 
  -2   9   6     1078.66      900.75     13.07 o 
  -1   9   6      110.50       90.74      6.09 o 
   0   9   6     2027.69     1956.77     16.33 o 
   1   9   6      108.14       85.64      5.94 o 
   2   9   6     1064.12      918.31     13.52 o 
   3   9   6        3.02      116.41      8.68 o 
   4   9   6      702.12      771.55     14.00 o 
   5   9   6      140.35      312.02     10.79 o 
   6   9   6      440.37      467.68     13.74 o 
   7   9   6      319.98      303.26     12.75 o 
   8   9   6      704.46      613.39     17.91 o 
   9   9   6      704.20      601.40     22.10 o 
  10   9   6       27.71       83.93     15.53 o 
  11   9   6       85.03      117.32     18.09 o 
 -10  10   6      464.36      482.25     28.43 o 
  -9  10   6      483.71      478.50     27.15 o 
  -8  10   6      190.42      253.81     15.71 o 
  -7  10   6      351.91      328.86     16.11 o 
  -6  10   6      102.50      253.35     13.99 o 
  -5  10   6     1208.79     1117.33     18.16 o 
  -4  10   6       46.72       52.23      6.96 o 
  -3  10   6     1604.14     1331.34     22.49 o 
  -2  10   6      880.43      868.47     13.91 o 
  -1  10   6      696.50     1006.88     15.53 o 
   0  10   6      834.65     1085.04     24.09 o 
   1  10   6      692.89      994.13     14.13 o 
   2  10   6      861.45      859.06     21.66 o 
   3  10   6     1581.09     1314.37     25.54 o 
   4  10   6       40.37       53.90      8.04 o 
   5  10   6     1208.03     1094.76     18.17 o 
   6  10   6      105.77      242.75     11.78 o 
   7  10   6      352.95      329.58     13.54 o 
   8  10   6      179.56      240.21     13.80 o 
   9  10   6      489.37      487.96     20.16 o 
  10  10   6      474.08      466.78     24.31 o 
 -10  11   6       31.61       27.16     18.19 o 
  -9  11   6      143.52      158.35     20.95 o 
  -8  11   6       53.40       58.40     13.71 o 
  -7  11   6      600.59      546.98     22.47 o 
  -6  11   6      256.26      235.52     14.93 o 
  -5  11   6      195.86      225.64     11.44 o 
  -4  11   6      195.60      197.02     10.27 o 
  -3  11   6     1810.55     1797.11     20.38 o 
  -2  11   6      713.89      727.66     13.92 o 
  -1  11   6     1659.48     1503.97     19.16 o 
   0  11   6       37.08       91.86      7.80 o 
   1  11   6     1653.15     1473.70     18.74 o 
   2  11   6      716.47      735.85     17.46 o 
   3  11   6     1804.06     1794.91     24.66 o 
   4  11   6      209.11      221.38     11.36 o 
   5  11   6      189.48      252.86     12.56 o 
   6  11   6      266.64      252.52     12.26 o 
   7  11   6      580.49      532.37     16.31 o 
   8  11   6       54.26       55.94     11.10 o 
   9  11   6      134.42      115.15     14.83 o 
  10  11   6       34.31       27.40     15.71 o 
  -9  12   6        8.13      164.02     21.99 o 
  -8  12   6      920.81      910.46     28.56 o 
  -7  12   6      180.61      235.65     16.17 o 
  -6  12   6     1375.99     1269.68     27.21 o 
  -5  12   6      237.49      262.23     15.21 o 
  -4  12   6      160.71      247.59     11.72 o 
  -3  12   6      181.73      299.26     12.46 o 
  -2  12   6      142.75      246.09     13.33 o 
  -1  12   6       18.88       17.65      8.00 o 
   0  12   6     2105.46     1767.88     23.75 o 
   1  12   6       18.94       21.03      8.89 o 
   2  12   6      140.95      246.84     12.25 o 
   3  12   6      173.19      305.10     13.15 o 
   4  12   6      159.49      233.73     12.16 o 
   5  12   6      225.65      264.58     13.35 o 
   6  12   6     1331.40     1285.67     24.42 o 
   7  12   6      188.15      263.58     16.14 o 
   8  12   6      912.76      901.55     25.09 o 
   9  12   6        7.12      177.87     16.39 o 
  -9  13   6       69.93       77.13     17.71 o 
  -8  13   6       16.10      195.45     16.67 o 
  -7  13   6      109.43      167.20     15.57 o 
  -6  13   6      372.06      473.94     20.08 o 
  -5  13   6      279.88      333.68     15.93 o 
  -4  13   6       33.81       20.93      8.28 o 
  -3  13   6      255.63      231.66     12.83 o 
  -2  13   6      223.52      290.06     13.66 o 
  -1  13   6       31.14       61.19     10.71 o 
   0  13   6       53.89      162.13     12.50 o 
   1  13   6       34.60       76.00     11.01 o 
   2  13   6      218.12      269.11     14.91 o 
   3  13   6      254.78      228.68     14.11 o 
   4  13   6       32.88       32.93     11.51 o 
   5  13   6      291.83      385.74     17.78 o 
   6  13   6      363.10      463.24     17.44 o 
   7  13   6      115.73      168.69     15.09 o 
   8  13   6       15.01      199.18     18.41 o 
   9  13   6       68.81      105.40     17.46 o 
  -8  14   6      788.39      794.61     26.60 o 
  -7  14   6      161.14      221.20     17.61 o 
  -6  14   6       46.33      126.37     14.57 o 
  -5  14   6      235.31      210.37     14.29 o 
  -4  14   6     1129.68     1109.79     25.33 o 
  -3  14   6      177.29      198.21     12.83 o 
  -2  14   6      232.99      271.72     15.40 o 
  -1  14   6      417.38      505.75     18.83 o 
   0  14   6      101.43      108.22     12.42 o 
   1  14   6      411.67      500.92     18.72 o 
   2  14   6      238.81      254.02     15.11 o 
   3  14   6      178.23      190.20     14.60 o 
   4  14   6     1142.87     1167.81     26.06 o 
   5  14   6      225.84      188.32     16.76 o 
   6  14   6       45.19      100.75     15.53 o 
   7  14   6      165.74      228.95     19.46 o 
   8  14   6      784.06      773.81     33.07 o 
  -7  15   6      243.42      275.83     19.56 o 
  -6  15   6       37.24       60.13     13.99 o 
  -5  15   6       38.88       83.89     15.39 o 
  -4  15   6      739.09      880.23     35.57 o 
  -3  15   6      520.89      415.27     18.84 o 
  -2  15   6      154.73      129.65     13.21 o 
  -1  15   6      160.86      202.02     15.11 o 
   0  15   6      901.19      946.42     24.31 o 
   1  15   6      163.69      172.16     14.77 o 
   2  15   6      143.62      157.07     14.48 o 
   3  15   6      539.87      445.46     19.25 o 
   4  15   6      751.27      869.27     24.52 o 
   5  15   6       37.91       76.86     13.46 o 
   6  15   6       36.08       57.05     17.68 o 
   7  15   6      242.77      243.27     39.84 o 
  -6  16   6      176.05      171.90     21.93 o 
  -5  16   6      210.49      148.39     20.95 o 
  -4  16   6      377.01      348.31     21.74 o 
  -3  16   6      406.40      307.68     17.78 o 
  -2  16   6      620.34      626.75     22.29 o 
  -1  16   6      566.25      631.89     27.90 o 
   0  16   6      748.77      950.92     25.93 o 
   1  16   6      567.46      661.50     25.78 o 
   2  16   6      616.11      602.04     24.73 o 
   3  16   6      414.47      340.33     21.26 o 
   4  16   6      393.67      363.95     22.15 o 
   5  16   6      208.64      164.99     18.66 o 
   6  16   6      176.05      158.37     19.60 o 
  -4  17   6      294.17      320.78     26.27 o 
  -3  17   6       10.79      112.10     20.41 o 
  -2  17   6       31.75      103.54     16.58 o 
  -1  17   6       36.22       74.89     16.51 o 
   0  17   6        2.00       -8.45     13.69 o 
   1  17   6       37.49       68.94     15.97 o 
   2  17   6       31.31      104.57     17.19 o 
   3  17   6       11.67       89.01     16.81 o 
   4  17   6      284.75      317.61     22.71 o 
  -1  18   6       32.87       30.76     16.33 o 
   0  18   6      796.60      662.27     27.85 o 
   1  18   6       36.52       19.00     15.75 o 
   1   0   7     1434.81     2722.30     28.79 o 
   2   0   7     6028.53     6621.78     47.30 o 
   3   0   7     7237.69     6582.80     70.35 o 
   4   0   7     1589.86     1277.77     23.95 o 
   5   0   7     2215.13     2609.84     21.78 o 
   6   0   7     2907.45     3237.68     39.96 o 
   7   0   7     4954.99     4731.26     41.07 o 
   8   0   7       14.74       27.89      6.24 o 
   9   0   7      201.16      223.11     11.93 o 
  10   0   7       29.03       61.85     11.33 o 
  11   0   7      365.73      367.03     18.25 o 
  12   0   7      234.97      245.28     17.39 o 
  13   0   7     1593.55     1674.49     49.84 o 
 -13   1   7      225.33      238.61     21.81 o 
 -12   1   7     1050.91     1076.98     28.05 o 
 -11   1   7      532.97      579.01     20.83 o 
 -10   1   7       48.40       41.59     10.66 o 
  -9   1   7      891.03      790.26     20.12 o 
  -8   1   7      624.27      630.34     14.17 o 
  -7   1   7      191.96      196.09      8.44 o 
  -6   1   7      419.45      522.31      8.60 o 
  -5   1   7     2222.97     2195.15     26.89 o 
  -4   1   7     4642.29     4724.05     58.82 o 
  -3   1   7     5164.94     5371.96     29.50 o 
  -2   1   7      754.17      763.97      9.53 o 
  -1   1   7       60.34      207.50      4.81 o 
   0   1   7       13.28       72.00      2.92 o 
   1   1   7       61.26      213.23      6.36 o 
   2   1   7      772.01      786.99      6.88 o 
   3   1   7     5280.37     5431.44     43.31 o 
   4   1   7     4701.56     4806.56     24.27 o 
   5   1   7     2191.85     2088.27     16.68 o 
   6   1   7      411.36      512.10     10.61 o 
   7   1   7      194.48      189.54      8.06 o 
   8   1   7      641.00      641.57     12.74 o 
   9   1   7      874.34      784.96     20.44 o 
  10   1   7       45.81       56.05     10.84 o 
  11   1   7      516.36      580.71     20.61 o 
  12   1   7     1037.70     1033.06     27.48 o 
  13   1   7      232.64      257.56     21.93 o 
 -13   2   7      436.18      443.45     22.63 o 
 -12   2   7      488.72      454.20     20.97 o 
 -11   2   7      324.44      325.98     17.92 o 
 -10   2   7     1700.28     1605.53     29.09 o 
  -9   2   7      315.18      317.20     15.05 o 
  -8   2   7      770.22      767.34     15.27 o 
  -7   2   7      372.70      313.29     10.61 o 
  -6   2   7     3994.09     4169.28     25.26 o 
  -5   2   7     4532.65     4983.50     59.18 o 
  -4   2   7     2671.21     3028.63     32.92 o 
  -3   2   7     4798.13     4663.27     36.54 o 
  -2   2   7    14298.91    13966.68    102.27 o 
  -1   2   7    17102.37    18319.63     68.04 o 
   0   2   7     3046.22     3673.22     14.53 o 
   1   2   7    17005.58    17959.83    114.18 o 
   2   2   7    14445.85    14142.12     60.13 o 
   3   2   7     4738.36     4573.02     32.73 o 
   4   2   7     2610.43     2955.64     19.44 o 
   5   2   7     4632.28     5027.32     29.38 o 
   6   2   7     3977.55     4090.47     24.55 o 
   7   2   7      357.59      318.79      9.60 o 
   8   2   7      797.63      811.58     13.92 o 
   9   2   7      327.12      326.33     13.51 o 
  10   2   7     1737.14     1696.79     29.01 o 
  11   2   7      327.40      327.51     17.45 o 
  12   2   7      490.19      502.43     24.28 o 
  13   2   7      436.23      417.59     24.18 o 
 -12   3   7      188.34      192.37     16.37 o 
 -11   3   7      106.45      128.95     14.00 o 
 -10   3   7     1730.40     1726.40     37.04 o 
  -9   3   7     2226.76     2161.47     26.92 o 
  -8   3   7      527.63      564.08     18.84 o 
  -7   3   7     1810.81     1688.92     27.06 o 
  -6   3   7      724.10      693.59     11.76 o 
  -5   3   7      182.17      176.64      7.13 o 
  -4   3   7      503.27      382.37      6.35 o 
  -3   3   7     2180.96     2555.10     15.57 o 
  -2   3   7     2015.93     2095.83     11.79 o 
  -1   3   7    14429.60    15583.04     84.19 o 
   0   3   7        0.03       12.34      2.46 o 
   1   3   7    14289.52    15303.28     60.44 o 
   2   3   7     2016.89     2105.07     13.78 o 
   3   3   7     2190.27     2519.36     17.71 o 
   4   3   7      463.74      349.42      7.19 o 
   5   3   7      168.74      160.25      6.00 o 
   6   3   7      721.78      672.47     10.27 o 
   7   3   7     1850.05     1752.20     17.22 o 
   8   3   7      528.47      581.02     11.67 o 
   9   3   7     2203.68     2157.01     25.18 o 
  10   3   7     1718.68     1713.93     26.08 o 
  11   3   7      100.23      136.44     13.72 o 
  12   3   7      185.66      174.86     18.56 o 
 -12   4   7      119.86      123.35     15.47 o 
 -11   4   7      184.17      222.59     16.00 o 
 -10   4   7      442.78      454.36     18.68 o 
  -9   4   7      563.96      601.71     22.78 o 
  -8   4   7      854.63      732.62     20.88 o 
  -7   4   7     1411.17     1456.32     26.36 o 
  -6   4   7     3444.93     2983.08     27.30 o 
  -5   4   7     5746.16     5661.01     51.14 o 
  -4   4   7       79.60      106.63      5.39 o 
  -3   4   7     2149.27     2269.32     15.79 o 
  -2   4   7     6106.73     6386.87     44.88 o 
  -1   4   7     9514.30     9361.29     86.88 o 
   0   4   7     3274.77     2610.16     33.70 o 
   1   4   7     9483.04     9153.56     81.28 o 
   2   4   7     6034.01     6233.45     44.04 o 
   3   4   7     2209.91     2349.39     14.70 o 
   4   4   7       77.07      105.38      4.50 o 
   5   4   7     5707.83     5614.82     35.92 o 
   6   4   7     3419.61     2959.94     25.05 o 
   7   4   7     1418.37     1445.44     15.62 o 
   8   4   7      823.77      717.60     12.84 o 
   9   4   7      542.42      588.47     14.05 o 
  10   4   7      445.50      444.60     15.93 o 
  11   4   7      177.99      237.41     17.48 o 
  12   4   7      120.17      109.33     18.73 o 
 -12   5   7       14.81       25.05     12.56 o 
 -11   5   7       32.96       32.72     11.90 o 
 -10   5   7       89.14       91.85     12.21 o 
  -9   5   7       36.75       25.43     10.96 o 
  -8   5   7     3179.22     3028.65     39.84 o 
  -7   5   7     1008.32      924.17     20.73 o 
  -6   5   7      127.89      115.23      7.69 o 
  -5   5   7     1725.10     1611.80     18.33 o 
  -4   5   7     5194.66     5188.79     33.16 o 
  -3   5   7     2339.99     2207.49     24.36 o 
  -2   5   7     2367.09     2168.35     30.62 o 
  -1   5   7     1062.03     1050.39     10.35 o 
   0   5   7     8398.67     9537.29     45.57 o 
   1   5   7     1056.69     1056.55     10.99 o 
   2   5   7     2324.21     2108.10     18.98 o 
   3   5   7     2346.16     2175.47     17.00 o 
   4   5   7     5164.55     5094.78     34.02 o 
   5   5   7     1680.07     1569.81     13.57 o 
   6   5   7      134.38      119.80      5.79 o 
   7   5   7     1044.88      958.76     14.77 o 
   8   5   7     3186.46     3112.11     25.81 o 
   9   5   7       36.25       35.09      7.30 o 
  10   5   7       85.20       99.66     12.04 o 
  11   5   7       30.22       24.08     14.47 o 
  12   5   7       15.24       10.41     14.13 o 
 -12   6   7       13.52       39.59     18.53 o 
 -11   6   7      200.52      208.91     17.98 o 
 -10   6   7      143.60      128.45     14.83 o 
  -9   6   7      331.04      306.86     21.40 o 
  -8   6   7      874.98      887.49     28.30 o 
  -7   6   7     1250.26     1228.11     24.37 o 
  -6   6   7     5274.62     5002.18     80.42 o 
  -5   6   7      954.52      860.42     13.58 o 
  -4   6   7     1437.81     1235.66     13.70 o 
  -3   6   7     2764.14     2762.94     23.03 o 
  -2   6   7      273.35      371.18     11.85 o 
  -1   6   7     3030.75     2770.27     21.15 o 
   0   6   7     6500.23     5870.62     35.46 o 
   1   6   7     3083.00     2841.14     34.92 o 
   2   6   7      252.33      352.67     11.63 o 
   3   6   7     2768.18     2756.38     18.61 o 
   4   6   7     1397.37     1226.38     11.88 o 
   5   6   7      972.08      887.29     10.99 o 
   6   6   7     5264.76     4890.87     30.61 o 
   7   6   7     1211.20     1173.03     15.39 o 
   8   6   7      867.86      847.78     15.72 o 
   9   6   7      323.62      324.30     12.49 o 
  10   6   7      134.30      151.76     12.31 o 
  11   6   7      198.24      217.57     16.22 o 
  12   6   7       17.29       41.39     15.48 o 
 -12   7   7       26.81       45.34     18.79 o 
 -11   7   7      460.05      427.09     29.29 o 
 -10   7   7       15.13        4.21     14.36 o 
  -9   7   7       56.60       76.94     15.50 o 
  -8   7   7     1216.69     1078.80     28.16 o 
  -7   7   7      396.37      554.40     18.54 o 
  -6   7   7     4295.83     4109.65     68.04 o 
  -5   7   7      907.52     1051.61     14.64 o 
  -4   7   7     2104.35     2089.11     19.31 o 
  -3   7   7     4689.89     4173.31     29.12 o 
  -2   7   7     5541.73     5338.44     51.50 o 
  -1   7   7     3245.10     2858.74     30.16 o 
   0   7   7      818.21      971.06     12.87 o 
   1   7   7     3218.90     2873.65     19.85 o 
   2   7   7     5528.48     5406.73     51.98 o 
   3   7   7     4712.82     4173.67     41.33 o 
   4   7   7     2127.59     2090.18     27.26 o 
   5   7   7      887.75     1028.95     14.45 o 
   6   7   7     4256.46     4065.74     38.92 o 
   7   7   7      397.73      553.02     12.21 o 
   8   7   7     1249.15     1106.33     17.86 o 
   9   7   7       57.59       99.56      9.10 o 
  10   7   7       14.49       14.14      9.69 o 
  11   7   7      468.07      447.81     20.75 o 
  12   7   7       25.15       59.29     16.30 o 
 -11   8   7      138.63      191.05     19.24 o 
 -10   8   7      367.96      322.02     20.69 o 
  -9   8   7      333.28      396.29     20.24 o 
  -8   8   7      325.36      317.64     15.54 o 
  -7   8   7      645.48      650.31     18.46 o 
  -6   8   7      126.98      142.59     10.76 o 
  -5   8   7      242.08      283.24     10.16 o 
  -4   8   7     1876.79     1726.98     18.23 o 
  -3   8   7       58.33      142.28      7.15 o 
  -2   8   7     3111.11     2876.61     38.02 o 
  -1   8   7     6220.35     5972.17     33.63 o 
   0   8   7      328.71      399.69      8.14 o 
   1   8   7     6248.62     6077.98     39.18 o 
   2   8   7     3140.22     2907.01     21.27 o 
   3   8   7       57.26      140.29      7.45 o 
   4   8   7     1815.76     1676.85     18.81 o 
   5   8   7      233.32      304.42     10.21 o 
   6   8   7      128.38      143.73      8.44 o 
   7   8   7      662.61      656.24     14.25 o 
   8   8   7      325.52      333.64     14.48 o 
   9   8   7      323.85      379.43     17.00 o 
  10   8   7      346.71      264.43     19.15 o 
  11   8   7      138.00      179.75     18.96 o 
 -11   9   7      257.35      294.35     26.27 o 
 -10   9   7      447.20      478.05     24.22 o 
  -9   9   7      563.41      523.62     23.87 o 
  -8   9   7      436.78      526.13     18.74 o 
  -7   9   7      267.03      389.36     16.29 o 
  -6   9   7     1334.79     1245.50     31.27 o 
  -5   9   7      925.01      951.41     17.87 o 
  -4   9   7     2454.54     2380.75     32.83 o 
  -3   9   7      196.59      284.52      9.68 o 
  -2   9   7      497.65      622.14     15.02 o 
  -1   9   7      597.87      532.82     10.59 o 
   0   9   7        5.62       93.88      6.80 o 
   1   9   7      617.09      535.54     10.81 o 
   2   9   7      500.37      664.30     12.07 o 
   3   9   7      210.74      302.85      9.88 o 
   4   9   7     2444.69     2441.51     33.55 o 
   5   9   7      926.82      928.06     15.32 o 
   6   9   7     1372.29     1269.59     19.66 o 
   7   9   7      257.81      363.22     13.46 o 
   8   9   7      443.39      469.45     16.54 o 
   9   9   7      566.45      555.95     18.24 o 
  10   9   7      452.82      485.81     23.80 o 
  11   9   7      251.11      294.97     22.12 o 
 -10  10   7      519.09      480.07     29.27 o 
  -9  10   7      143.72      193.94     21.52 o 
  -8  10   7       82.21      139.59     15.19 o 
  -7  10   7      308.19      370.65     16.45 o 
  -6  10   7     1509.13     1408.50     25.43 o 
  -5  10   7      537.59      546.44     13.15 o 
  -4  10   7      103.38       75.35      7.19 o 
  -3  10   7     1637.11     1421.80     20.39 o 
  -2  10   7      406.00      412.76     10.72 o 
  -1  10   7     4211.56     3638.16     33.80 o 
   0  10   7     1126.64      971.29     15.19 o 
   1  10   7     4192.64     3638.15     42.83 o 
   2  10   7      400.67      437.58     11.32 o 
   3  10   7     1645.73     1467.75     26.38 o 
   4  10   7      102.99       74.00      9.16 o 
   5  10   7      524.23      538.58     15.41 o 
   6  10   7     1492.96     1381.00     21.07 o 
   7  10   7      295.74      361.64     14.03 o 
   8  10   7       78.21      140.48     12.40 o 
   9  10   7      141.59      207.07     15.94 o 
  10  10   7      515.85      539.13     22.39 o 
 -10  11   7       38.88       10.81     18.11 o 
  -9  11   7      332.23      429.92     27.58 o 
  -8  11   7      193.35      232.70     21.89 o 
  -7  11   7      797.45      722.66     24.32 o 
  -6  11   7      451.94      390.81     17.54 o 
  -5  11   7      635.37      666.39     17.70 o 
  -4  11   7      396.78      317.34     12.35 o 
  -3  11   7      362.20      437.34     16.14 o 
  -2  11   7      227.59      417.75     12.88 o 
  -1  11   7      976.15     1084.51     27.53 o 
   0  11   7        3.62       20.34      6.41 o 
   1  11   7      970.39     1061.50     19.73 o 
   2  11   7      216.20      432.14     12.00 o 
   3  11   7      367.92      471.33     15.15 o 
   4  11   7      374.50      276.45     14.30 o 
   5  11   7      635.40      701.23     17.51 o 
   6  11   7      458.50      390.34     15.05 o 
   7  11   7      805.89      759.61     18.13 o 
   8  11   7      188.84      230.63     14.66 o 
   9  11   7      329.12      408.29     19.97 o 
  10  11   7       44.29       17.47     13.20 o 
  -9  12   7      801.39      781.56     29.51 o 
  -8  12   7      512.40      669.63     23.19 o 
  -7  12   7      372.69      359.56     18.32 o 
  -6  12   7      540.01      683.21     21.72 o 
  -5  12   7       99.40      167.41     12.24 o 
  -4  12   7      491.02      446.66     14.25 o 
  -3  12   7     1295.11     1083.37     18.87 o 
  -2  12   7      790.36      692.00     17.00 o 
  -1  12   7       40.06       47.48      8.53 o 
   0  12   7       12.24      231.48     59.27 o 
   1  12   7       39.82       47.79      9.50 o 
   2  12   7      802.86      711.20     19.20 o 
   3  12   7     1301.48     1087.27     22.13 o 
   4  12   7      473.72      441.82     15.03 o 
   5  12   7       95.72      163.04     11.43 o 
   6  12   7      548.17      680.55     18.90 o 
   7  12   7      366.70      349.96     17.72 o 
   8  12   7      490.92      616.34     21.81 o 
   9  12   7      797.59      799.02     25.31 o 
  -9  13   7      328.61      348.26     24.27 o 
  -8  13   7     1118.76      985.31     27.46 o 
  -7  13   7      139.64      103.27     13.95 o 
  -6  13   7      156.49      268.43     16.87 o 
  -5  13   7      628.14      658.62     19.47 o 
  -4  13   7      443.84      351.69     14.00 o 
  -3  13   7       59.91       96.52      9.81 o 
  -2  13   7     1016.15      885.37     19.45 o 
  -1  13   7      191.21      132.14     11.04 o 
   0  13   7      306.29      311.41     15.44 o 
   1  13   7      186.07      152.62     12.55 o 
   2  13   7     1037.08      914.85     24.60 o 
   3  13   7       49.30       68.38     11.39 o 
   4  13   7      448.53      370.63     18.75 o 
   5  13   7      624.58      670.30     27.49 o 
   6  13   7      160.48      283.59     16.67 o 
   7  13   7      138.03      129.82     16.46 o 
   8  13   7     1121.42      982.76     34.44 o 
   9  13   7      344.39      360.12     26.83 o 
  -8  14   7      263.63      395.70     21.48 o 
  -7  14   7      556.64      633.13     23.69 o 
  -6  14   7      508.29      507.25     21.32 o 
  -5  14   7      115.97      105.74     12.39 o 
  -4  14   7       30.09      184.22     13.22 o 
  -3  14   7      398.39      370.86     15.41 o 
  -2  14   7       93.71       89.26     11.79 o 
  -1  14   7     1085.10      894.28     22.67 o 
   0  14   7        0.46       25.06     10.48 o 
   1  14   7     1080.83      896.27     30.79 o 
   2  14   7       86.94       87.01     12.34 o 
   3  14   7      402.56      378.97     17.72 o 
   4  14   7       25.47      187.65     19.33 o 
   5  14   7      123.10       95.08     14.97 o 
   6  14   7      513.83      487.81     23.06 o 
   7  14   7      562.61      636.34     25.73 o 
   8  14   7      262.50      391.98     38.50 o 
  -7  15   7      124.74       97.77     15.96 o 
  -6  15   7      291.37      240.93     18.11 o 
  -5  15   7      438.73      565.44     24.73 o 
  -4  15   7      416.96      333.41     20.79 o 
  -3  15   7       64.72      184.50     15.01 o 
  -2  15   7      218.88      288.30     16.87 o 
  -1  15   7      154.05      190.44     15.02 o 
   0  15   7     1219.46     1105.59     26.08 o 
   1  15   7      150.99      183.65     15.04 o 
   2  15   7      215.84      281.07     16.79 o 
   3  15   7       64.82      204.26     15.43 o 
   4  15   7      413.63      332.54     18.34 o 
   5  15   7      446.67      524.17     21.42 o 
   6  15   7      286.10      216.02     22.18 o 
   7  15   7      123.64       90.08     33.40 o 
  -6  16   7       69.06      108.44     20.47 o 
  -5  16   7      509.43      476.90     28.61 o 
  -4  16   7       69.36      173.15     18.25 o 
  -3  16   7       39.66      144.16     17.17 o 
  -2  16   7      405.09      412.59     19.81 o 
  -1  16   7      391.83      469.61     20.81 o 
   0  16   7      103.74      216.05     16.86 o 
   1  16   7      386.10      494.10     21.02 o 
   2  16   7      400.73      434.37     20.14 o 
   3  16   7       40.22      149.70     17.15 o 
   4  16   7       64.81      152.55     26.73 o 
   5  16   7      527.39      526.29     26.32 o 
   6  16   7       73.54       98.08     23.52 o 
  -4  17   7      466.19      493.48     29.06 o 
  -3  17   7      112.87       98.52     20.14 o 
  -2  17   7      235.44      264.14     20.77 o 
  -1  17   7      238.68      193.86     19.07 o 
   0  17   7        1.23       18.19     14.28 o 
   1  17   7      236.62      247.22     20.06 o 
   2  17   7      242.93      262.11     20.70 o 
   3  17   7      104.14       89.64     16.86 o 
   4  17   7      453.16      492.41     25.00 o 
  -1  18   7       60.43      104.51     26.27 o 
   0  18   7       62.42      454.33     24.81 o 
   1  18   7       60.60       75.90     30.60 o 
   0   0   8    14660.93    10462.92     69.53 o 
   1   0   8    14335.48    16214.44    112.51 o 
   2   0   8     3007.74     2589.01     18.30 o 
   3   0   8     5779.90     5853.53     51.04 o 
   4   0   8      293.34      361.19      7.54 o 
   5   0   8     2082.64     2111.88     16.78 o 
   6   0   8       40.93       42.02      5.07 o 
   7   0   8       25.06       82.68      6.60 o 
   8   0   8     1269.43     1255.83     18.39 o 
   9   0   8     2155.04     1905.42     30.23 o 
  10   0   8      135.59      118.39     12.39 o 
  11   0   8      233.43      289.52     16.79 o 
  12   0   8      701.20      721.29     23.89 o 
  13   0   8      480.96      537.06     27.21 o 
 -13   1   8      179.05      232.50     18.54 o 
 -12   1   8       21.70       51.72     13.02 o 
 -11   1   8       30.14       47.92     11.95 o 
 -10   1   8     1000.84      941.19     23.35 o 
  -9   1   8      546.18      553.37     17.66 o 
  -8   1   8      117.33      143.62      8.77 o 
  -7   1   8      359.00      377.55     10.40 o 
  -6   1   8     2846.46     2878.54     36.89 o 
  -5   1   8      698.95      811.64      9.07 o 
  -4   1   8     3215.30     3733.00     30.29 o 
  -3   1   8       29.42      100.36      4.04 o 
  -2   1   8     8334.79     8504.21     32.63 o 
  -1   1   8    11649.28    10873.49     62.44 o 
   0   1   8      658.62      821.03      7.10 o 
   1   1   8    11522.90    10930.33     62.35 o 
   2   1   8     8315.12     8515.71     48.11 o 
   3   1   8       36.09      110.38      4.46 o 
   4   1   8     3213.81     3651.94     25.11 o 
   5   1   8      742.03      860.27     11.58 o 
   6   1   8     2925.11     2956.14     21.67 o 
   7   1   8      355.67      371.89     10.43 o 
   8   1   8      110.48      133.05      7.80 o 
   9   1   8      566.56      574.43     15.63 o 
  10   1   8      994.10      950.53     22.93 o 
  11   1   8       29.14       33.39     11.11 o 
  12   1   8       19.05       41.59     12.49 o 
  13   1   8      175.25      194.68     20.30 o 
 -13   2   8      267.88      309.23     20.51 o 
 -12   2   8       74.49       95.51     14.08 o 
 -11   2   8      266.63      284.30     16.90 o 
 -10   2   8       70.97       93.62     12.05 o 
  -9   2   8       96.16      105.11      9.83 o 
  -8   2   8      458.48      374.22     13.82 o 
  -7   2   8      280.70      385.93     11.41 o 
  -6   2   8     1629.92     1554.22     19.44 o 
  -5   2   8      792.82      722.12      9.93 o 
  -4   2   8     2216.89     2377.16     16.95 o 
  -3   2   8     3920.89     4253.59     28.31 o 
  -2   2   8    14413.73    14832.46    112.23 o 
  -1   2   8     4360.74     4712.00     17.54 o 
   0   2   8        1.63       39.58      2.78 o 
   1   2   8     4380.11     4872.73     31.04 o 
   2   2   8    14364.54    14829.73     81.31 o 
   3   2   8     3889.51     4202.59     29.36 o 
   4   2   8     2234.56     2351.78     15.24 o 
   5   2   8      811.56      730.93     10.15 o 
   6   2   8     1628.74     1563.18     15.26 o 
   7   2   8      282.01      381.59     10.20 o 
   8   2   8      473.68      372.56     10.86 o 
   9   2   8       95.71      111.89      9.19 o 
  10   2   8       67.62       86.40     11.73 o 
  11   2   8      256.16      271.40     16.52 o 
  12   2   8       67.40       99.83     14.64 o 
  13   2   8      265.75      310.77     23.37 o 
 -12   3   8       71.85      112.57     14.69 o 
 -11   3   8       22.27       26.32     11.32 o 
 -10   3   8      176.10      198.04     14.61 o 
  -9   3   8     1035.25     1001.52     21.51 o 
  -8   3   8      337.06      384.58     17.33 o 
  -7   3   8     4162.29     4233.68     49.01 o 
  -6   3   8       86.56      130.17      7.20 o 
  -5   3   8     1814.67     1687.47     18.75 o 
  -4   3   8      699.37      646.79      7.78 o 
  -3   3   8     1660.11     1540.39     17.51 o 
  -2   3   8      111.95      168.33      5.05 o 
  -1   3   8    23042.52    24002.51    109.59 o 
   0   3   8      496.33      553.62      7.82 o 
   1   3   8    23147.52    24117.43     52.89 o 
   2   3   8      123.02      190.33      4.81 o 
   3   3   8     1659.96     1541.08     16.44 o 
   4   3   8      713.65      678.81      8.80 o 
   5   3   8     1783.14     1645.57     14.43 o 
   6   3   8       82.82      145.09      6.67 o 
   7   3   8     4211.20     4224.30     26.50 o 
   8   3   8      319.10      363.78     10.16 o 
   9   3   8     1035.66      982.57     18.21 o 
  10   3   8      173.61      178.14     15.50 o 
  11   3   8       22.10       15.77     11.22 o 
  12   3   8       77.88       92.22     19.13 o 
 -12   4   8       96.60       81.63     14.63 o 
 -11   4   8      617.50      657.68     22.58 o 
 -10   4   8      212.09      234.60     15.36 o 
  -9   4   8      472.02      589.34     21.60 o 
  -8   4   8      398.82      339.74     16.79 o 
  -7   4   8      309.09      316.41     12.39 o 
  -6   4   8      866.94      881.67     13.66 o 
  -5   4   8      469.33      583.76     17.39 o 
  -4   4   8     1680.82     1729.31     13.58 o 
  -3   4   8     7636.98     8013.02     46.45 o 
  -2   4   8     1742.54     1775.73     13.00 o 
  -1   4   8     9342.63    10042.58    101.55 o 
   0   4   8       32.61      294.73      6.14 o 
   1   4   8     9411.29    10076.20     50.10 o 
   2   4   8     1786.49     1860.19     20.12 o 
   3   4   8     7696.46     8110.79     94.70 o 
   4   4   8     1702.26     1756.32     12.69 o 
   5   4   8      452.04      571.27      9.48 o 
   6   4   8      848.75      853.44     12.67 o 
   7   4   8      309.90      316.95      9.36 o 
   8   4   8      369.83      317.12     10.11 o 
   9   4   8      474.01      572.01     13.94 o 
  10   4   8      207.96      267.41     13.97 o 
  11   4   8      606.93      669.72     26.08 o 
  12   4   8       98.63      105.25     19.20 o 
 -12   5   8       63.31       76.19     16.42 o 
 -11   5   8       82.78      115.06     14.22 o 
 -10   5   8      242.88      238.12     15.55 o 
  -9   5   8      399.35      319.83     17.88 o 
  -8   5   8     2508.80     2267.84     41.03 o 
  -7   5   8      742.13      824.49     19.97 o 
  -6   5   8      131.06      144.73      8.70 o 
  -5   5   8     1779.24     1967.91     17.23 o 
  -4   5   8     2094.56     2106.98     17.46 o 
  -3   5   8     1576.96     1316.86     13.60 o 
  -2   5   8     7858.96     7870.02     73.39 o 
  -1   5   8     2539.20     2469.66     15.64 o 
   0   5   8     1257.70     1114.42      9.37 o 
   1   5   8     2585.16     2537.99     25.65 o 
   2   5   8     7967.93     7908.03     59.02 o 
   3   5   8     1553.12     1325.92     10.12 o 
   4   5   8     2045.48     2013.68     27.21 o 
   5   5   8     1763.66     1967.06     15.04 o 
   6   5   8      134.87      137.74      6.20 o 
   7   5   8      740.67      808.56     12.28 o 
   8   5   8     2528.47     2305.74     21.40 o 
   9   5   8      385.46      323.42     12.25 o 
  10   5   8      252.48      229.30     14.49 o 
  11   5   8       83.68      120.63     13.96 o 
  12   5   8       64.65       74.87     15.71 o 
 -12   6   8      314.30      337.99     27.02 o 
 -11   6   8      406.85      374.24     21.31 o 
 -10   6   8      354.25      416.53     20.94 o 
  -9   6   8      178.32      172.51     18.12 o 
  -8   6   8     1294.84     1161.40     31.64 o 
  -7   6   8      322.65      376.29     15.79 o 
  -6   6   8      286.46      413.00     13.05 o 
  -5   6   8     1503.94     1439.77     22.50 o 
  -4   6   8      911.44      868.35     11.86 o 
  -3   6   8     5206.71     5329.28     56.14 o 
  -2   6   8     1133.73     1344.50     14.88 o 
  -1   6   8     2640.20     2776.02     22.17 o 
   0   6   8     1906.90     1649.27     12.39 o 
   1   6   8     2569.61     2694.63     18.32 o 
   2   6   8     1118.30     1330.58     14.79 o 
   3   6   8     5243.28     5321.72     86.69 o 
   4   6   8      901.65      861.08     10.37 o 
   5   6   8     1475.72     1417.00     13.21 o 
   6   6   8      274.20      407.19     11.20 o 
   7   6   8      309.09      353.74     10.44 o 
   8   6   8     1306.67     1173.52     17.95 o 
   9   6   8      183.71      191.70     10.33 o 
  10   6   8      351.90      410.08     16.61 o 
  11   6   8      413.28      391.57     19.62 o 
  12   6   8      310.61      328.53     22.80 o 
 -12   7   8      926.61      870.01     36.47 o 
 -11   7   8      122.15      192.71     26.89 o 
 -10   7   8        7.57       -1.27     14.00 o 
  -9   7   8      239.36      300.14     21.90 o 
  -8   7   8     1138.68     1130.34     57.01 o 
  -7   7   8      969.77      960.70     23.39 o 
  -6   7   8     3018.54     2831.51     30.92 o 
  -5   7   8     2103.08     1872.57     18.45 o 
  -4   7   8      895.49      992.63     14.13 o 
  -3   7   8      964.31     1128.51     22.77 o 
  -2   7   8     1685.92     1640.30     21.91 o 
  -1   7   8      323.89      421.25     11.05 o 
   0   7   8    10264.67     9349.70    112.87 o 
   1   7   8      329.19      411.80     13.83 o 
   2   7   8     1652.24     1605.51     21.06 o 
   3   7   8      976.83     1144.72     20.17 o 
   4   7   8      880.81      967.68     13.56 o 
   5   7   8     2112.73     1900.41     18.72 o 
   6   7   8     3091.50     2801.02     23.70 o 
   7   7   8      967.90      999.39     15.11 o 
   8   7   8     1114.25     1061.83     19.16 o 
   9   7   8      246.18      303.84     12.50 o 
  10   7   8        7.19       20.09      9.82 o 
  11   7   8      115.24      152.86     15.34 o 
  12   7   8      934.18      830.50     30.59 o 
 -11   8   8       37.72       26.41     14.88 o 
 -10   8   8      191.15      219.36     18.34 o 
  -9   8   8      216.61      186.18     16.26 o 
  -8   8   8      396.14      417.73     16.91 o 
  -7   8   8     2045.43     1698.62     27.00 o 
  -6   8   8       86.73      113.82     10.09 o 
  -5   8   8      696.20      699.92     13.42 o 
  -4   8   8     1909.71     1903.49     18.66 o 
  -3   8   8      653.95      713.27     11.45 o 
  -2   8   8      612.79      740.96     18.43 o 
  -1   8   8      187.70      305.05     19.52 o 
   0   8   8     1032.10     1084.30     11.70 o 
   1   8   8      202.20      291.66     12.20 o 
   2   8   8      586.61      718.20     17.69 o 
   3   8   8      662.74      733.66     12.55 o 
   4   8   8     1861.24     1865.80     23.72 o 
   5   8   8      707.93      723.55     13.35 o 
   6   8   8       92.02      119.32      8.04 o 
   7   8   8     2081.77     1684.86     20.63 o 
   8   8   8      405.90      426.85     14.34 o 
   9   8   8      222.17      198.63     13.12 o 
  10   8   8      186.60      221.13     15.82 o 
  11   8   8       34.90       25.77     14.80 o 
 -11   9   8       85.29      167.16     22.94 o 
 -10   9   8      266.48      258.50     23.68 o 
  -9   9   8      734.68      795.83     26.76 o 
  -8   9   8      562.94      556.63     19.28 o 
  -7   9   8     1271.33     1200.81     24.16 o 
  -6   9   8      182.87      364.95     15.63 o 
  -5   9   8     1810.12     1586.51     18.31 o 
  -4   9   8     1302.89     1223.91     17.44 o 
  -3   9   8     1180.67     1034.44     14.41 o 
  -2   9   8     2185.70     1861.69     17.83 o 
  -1   9   8     2105.30     2134.26     24.29 o 
   0   9   8       60.99       99.68      5.61 o 
   1   9   8     2106.59     2152.99     18.88 o 
   2   9   8     2214.41     1895.53     21.70 o 
   3   9   8     1230.53     1085.71     15.58 o 
   4   9   8     1336.40     1297.26     17.40 o 
   5   9   8     1810.00     1591.69     28.41 o 
   6   9   8      169.94      338.05     11.86 o 
   7   9   8     1282.46     1232.60     20.35 o 
   8   9   8      544.07      537.12     17.41 o 
   9   9   8      728.61      781.17     20.62 o 
  10   9   8      250.72      244.95     16.93 o 
  11   9   8       80.77      183.65     19.53 o 
 -10  10   8      463.42      428.89     28.41 o 
  -9  10   8       30.72       41.85     17.14 o 
  -8  10   8      122.27      110.10     14.72 o 
  -7  10   8      363.77      430.65     20.11 o 
  -6  10   8      174.07      245.50     16.86 o 
  -5  10   8      490.56      430.19     14.74 o 
  -4  10   8       48.32      102.20      7.59 o 
  -3  10   8       67.62      160.78      8.32 o 
  -2  10   8      624.56      522.97     11.56 o 
  -1  10   8     2224.18     2070.62     27.40 o 
   0  10   8     1888.80     1611.67     18.51 o 
   1  10   8     2245.63     2100.72     28.14 o 
   2  10   8      598.36      510.51     11.78 o 
   3  10   8       62.31      163.10      9.14 o 
   4  10   8       52.69      109.61      8.14 o 
   5  10   8      491.06      436.61     14.44 o 
   6  10   8      175.61      255.83     11.90 o 
   7  10   8      371.79      441.64     14.77 o 
   8  10   8      117.87      114.71     11.89 o 
   9  10   8       35.09       28.68     10.83 o 
  10  10   8      472.65      433.05     20.91 o 
 -10  11   8      242.18      285.69     26.05 o 
  -9  11   8       46.72      140.46     20.57 o 
  -8  11   8      351.95      364.45     25.83 o 
  -7  11   8      313.84      393.27     18.32 o 
  -6  11   8      437.53      451.67     18.23 o 
  -5  11   8     1351.99     1379.22     23.18 o 
  -4  11   8      944.16      942.69     17.45 o 
  -3  11   8     3035.17     2607.14     31.28 o 
  -2  11   8      628.27      614.48     16.51 o 
  -1  11   8     2307.68     2199.51     37.50 o 
   0  11   8      335.46      249.66     11.47 o 
   1  11   8     2311.31     2262.35     25.64 o 
   2  11   8      653.29      664.90     13.74 o 
   3  11   8     3039.29     2582.43     31.31 o 
   4  11   8      905.49      904.32     18.45 o 
   5  11   8     1332.07     1381.22     22.46 o 
   6  11   8      434.70      460.30     16.16 o 
   7  11   8      307.78      420.99     16.40 o 
   8  11   8      340.25      379.97     16.96 o 
   9  11   8       44.67      121.34     14.72 o 
  10  11   8      243.79      282.26     19.19 o 
  -9  12   8      377.18      395.41     24.02 o 
  -8  12   8      330.29      402.88     20.05 o 
  -7  12   8      132.73      127.64     14.11 o 
  -6  12   8      272.50      285.66     16.24 o 
  -5  12   8      633.91      613.14     18.05 o 
  -4  12   8      557.87      489.60     14.56 o 
  -3  12   8      189.84      283.11     12.23 o 
  -2  12   8      526.22      509.00     14.60 o 
  -1  12   8      239.13      239.82     12.23 o 
   0  12   8     1389.41     1486.94     32.89 o 
   1  12   8      253.91      269.18     12.56 o 
   2  12   8      525.50      535.68     19.23 o 
   3  12   8      193.13      282.42     24.76 o 
   4  12   8      547.59      471.78     16.96 o 
   5  12   8      627.37      614.04     17.42 o 
   6  12   8      262.77      284.38     14.63 o 
   7  12   8      135.75      111.57     11.91 o 
   8  12   8      329.04      402.89     19.36 o 
   9  12   8      368.93      388.72     23.24 o 
  -9  13   8      462.14      598.46     28.15 o 
  -8  13   8       28.86      129.54     15.48 o 
  -7  13   8       33.03       41.46     12.82 o 
  -6  13   8     1072.20      922.65     25.18 o 
  -5  13   8     1112.49      899.30     21.67 o 
  -4  13   8      183.00      279.41     14.27 o 
  -3  13   8      250.87      252.87     12.26 o 
  -2  13   8      189.81      390.89     15.15 o 
  -1  13   8      130.35      179.33     11.72 o 
   0  13   8     1392.92     1178.23     34.49 o 
   1  13   8      120.37      130.23     12.52 o 
   2  13   8      185.23      401.38     17.01 o 
   3  13   8      256.69      259.87     16.33 o 
   4  13   8      186.40      337.86     18.16 o 
   5  13   8     1116.24      985.89     26.91 o 
   6  13   8     1069.19      905.35     40.29 o 
   7  13   8       30.87       77.58     15.03 o 
   8  13   8       26.61      122.13     19.41 o 
   9  13   8      454.81      541.71     30.78 o 
  -8  14   8      207.90      219.39     18.84 o 
  -7  14   8      114.39      185.14     16.98 o 
  -6  14   8      175.07      207.04     16.50 o 
  -5  14   8      245.49      280.43     17.43 o 
  -4  14   8      139.65      131.06     12.65 o 
  -3  14   8      101.57      192.54     12.88 o 
  -2  14   8      132.91      146.65     13.19 o 
  -1  14   8       54.07      155.64     13.02 o 
   0  14   8        9.84        1.65      9.53 o 
   1  14   8       48.70      183.09     14.07 o 
   2  14   8      131.66      143.75     13.45 o 
   3  14   8       97.10      197.30     14.57 o 
   4  14   8      140.30      153.85     16.04 o 
   5  14   8      252.14      275.94     19.39 o 
   6  14   8      169.68      213.45     21.06 o 
   7  14   8      118.23      175.23     21.23 o 
   8  14   8      211.93      210.66     23.09 o 
  -7  15   8       63.43       91.43     15.77 o 
  -6  15   8       29.18       86.33     14.85 o 
  -5  15   8      100.36      147.61     15.44 o 
  -4  15   8        3.47       67.58     15.03 o 
  -3  15   8      954.34      774.78     26.42 o 
  -2  15   8      138.59      111.15     13.51 o 
  -1  15   8      603.90      611.14     22.76 o 
   0  15   8      651.45      567.05     20.83 o 
   1  15   8      610.36      641.50     21.59 o 
   2  15   8      131.68      113.22     13.99 o 
   3  15   8      967.79      751.54     26.93 o 
   4  15   8        4.46       68.59     13.35 o 
   5  15   8       95.59      151.42     15.46 o 
   6  15   8       30.08      105.01     16.81 o 
   7  15   8       64.22       70.62     19.89 o 
  -6  16   8      126.72      123.02     25.40 o 
  -5  16   8       82.75      115.08     20.17 o 
  -4  16   8      126.70      201.01     19.19 o 
  -3  16   8      142.15      132.13     17.40 o 
  -2  16   8      384.34      540.97     21.50 o 
  -1  16   8      289.02      258.88     17.35 o 
   0  16   8      806.60      835.25     24.88 o 
   1  16   8      290.30      261.81     17.51 o 
   2  16   8      388.12      527.73     21.40 o 
   3  16   8      148.36      156.01     15.59 o 
   4  16   8      134.74      176.83     18.49 o 
   5  16   8       82.30       85.30     17.32 o 
   6  16   8      123.15      132.16     34.70 o 
  -4  17   8       21.35      165.26     19.51 o 
  -3  17   8        8.72       -2.23     14.65 o 
  -2  17   8       87.50      206.42     22.98 o 
  -1  17   8      405.54      410.19     23.09 o 
   0  17   8      276.61      302.10     21.30 o 
   1  17   8      398.34      408.72     23.02 o 
   2  17   8       84.95      210.07     19.32 o 
   3  17   8        8.25      -13.57     14.65 o 
   4  17   8       21.73      196.75     19.87 o 
   0  18   8      546.51      526.16     45.59 o 
   1   0   9        9.70       58.59      2.94 o 
   2   0   9     3395.31     3657.65     21.87 o 
   3   0   9        0.37       17.27      2.38 o 
   4   0   9       25.13       39.37      3.99 o 
   5   0   9      286.10      413.28      8.73 o 
   6   0   9       77.62       60.25      5.44 o 
   7   0   9     1271.68     1297.79     16.68 o 
   8   0   9     1085.46     1071.47     16.49 o 
   9   0   9      335.48      263.00     14.35 o 
  10   0   9        5.79        8.07      9.74 o 
  11   0   9        0.22        9.19     10.18 o 
  12   0   9      316.01      330.35     19.13 o 
  13   0   9      277.34      265.69     19.44 o 
 -13   1   9       55.85       48.64     14.46 o 
 -12   1   9      538.89      593.80     22.90 o 
 -11   1   9       29.45       37.18     11.43 o 
 -10   1   9      749.21      726.92     21.33 o 
  -9   1   9     1264.68     1252.62     21.27 o 
  -8   1   9       45.73       62.71      8.77 o 
  -7   1   9      214.36      304.28      9.78 o 
  -6   1   9     1530.28     1684.58     19.72 o 
  -5   1   9       54.56       92.88      4.36 o 
  -4   1   9     4223.49     4537.92     35.04 o 
  -3   1   9    13180.77    13104.99     93.26 o 
  -2   1   9     4419.85     4496.84     54.13 o 
  -1   1   9    11182.04    10672.53     88.55 o 
   0   1   9     1174.48      974.97      8.99 o 
   1   1   9    11250.85    10855.59     79.04 o 
   2   1   9     4489.68     4619.04     22.93 o 
   3   1   9    13269.87    13169.76    128.59 o 
   4   1   9     4301.01     4617.79     35.89 o 
   5   1   9       55.00       94.88      5.48 o 
   6   1   9     1618.08     1818.41     17.62 o 
   7   1   9      228.77      329.80     10.15 o 
   8   1   9       40.56       38.54      6.28 o 
   9   1   9     1252.78     1253.66     24.03 o 
  10   1   9      765.86      761.15     21.46 o 
  11   1   9       32.70       48.74     11.66 o 
  12   1   9      523.64      562.12     22.36 o 
  13   1   9       51.33       29.29     15.70 o 
 -13   2   9      195.01      210.36     23.63 o 
 -12   2   9      117.88      104.75     14.74 o 
 -11   2   9      294.07      309.30     17.76 o 
 -10   2   9     1070.44     1016.82     24.03 o 
  -9   2   9      811.74      896.41     20.48 o 
  -8   2   9     1358.56     1248.13     21.73 o 
  -7   2   9     8498.29     8022.39     37.95 o 
  -6   2   9      738.58      712.47     11.64 o 
  -5   2   9     2129.91     2221.09     30.14 o 
  -4   2   9     2861.17     2949.95     33.55 o 
  -3   2   9     4051.02     4174.35     43.63 o 
  -2   2   9     3094.18     3031.74     38.87 o 
  -1   2   9     6461.36     6962.50     55.21 o 
   0   2   9      330.17      434.83      6.13 o 
   1   2   9     6373.52     6938.50     33.18 o 
   2   2   9     3040.32     2973.40     19.50 o 
   3   2   9     4062.57     4093.11     17.32 o 
   4   2   9     2855.49     2936.98     25.28 o 
   5   2   9     2065.91     2077.29     15.83 o 
   6   2   9      720.06      685.73     11.02 o 
   7   2   9     8436.14     7911.59     43.04 o 
   8   2   9     1346.52     1229.93     16.56 o 
   9   2   9      839.79      965.49     17.87 o 
  10   2   9     1064.95     1007.17     23.60 o 
  11   2   9      298.34      297.64     16.83 o 
  12   2   9      116.38      102.31     14.29 o 
  13   2   9      201.17      200.93     28.99 o 
 -12   3   9      566.07      609.51     23.42 o 
 -11   3   9       60.28       49.95     12.25 o 
 -10   3   9     2419.61     2157.45     33.48 o 
  -9   3   9      136.74      151.19     11.94 o 
  -8   3   9     1188.56     1089.69     20.86 o 
  -7   3   9     1318.93     1058.84     22.72 o 
  -6   3   9     5630.33     5908.51     86.50 o 
  -5   3   9     3241.54     3159.31     30.28 o 
  -4   3   9     1695.82     1811.57     11.90 o 
  -3   3   9      763.83      828.71     10.60 o 
  -2   3   9     3023.31     2809.89     14.62 o 
  -1   3   9     7593.74     8227.09     52.04 o 
   0   3   9     7218.73     7630.16     62.19 o 
   1   3   9     7670.19     8259.75     47.96 o 
   2   3   9     3050.62     2842.13     25.29 o 
   3   3   9      790.85      857.58      8.59 o 
   4   3   9     1688.61     1792.59     13.27 o 
   5   3   9     3215.40     3077.41     19.38 o 
   6   3   9     5643.99     5794.75     34.76 o 
   7   3   9     1333.56     1080.38     13.93 o 
   8   3   9     1177.73     1085.31     16.00 o 
   9   3   9      133.45      141.78      9.95 o 
  10   3   9     2399.16     2205.45     32.41 o 
  11   3   9       58.23       60.67     11.99 o 
  12   3   9      571.40      589.83     24.65 o 
 -12   4   9        6.81        4.44     12.35 o 
 -11   4   9      612.77      579.34     21.84 o 
 -10   4   9      453.39      409.54     18.22 o 
  -9   4   9      891.84      877.92     24.72 o 
  -8   4   9      293.32      275.10     15.95 o 
  -7   4   9      255.95      248.69     11.52 o 
  -6   4   9     2999.92     3222.68     49.54 o 
  -5   4   9     5614.02     5561.09     48.25 o 
  -4   4   9     2100.32     2096.93     16.96 o 
  -3   4   9     1576.35     1752.87     12.35 o 
  -2   4   9    12011.61    12435.06    102.37 o 
  -1   4   9     3631.16     4000.91     29.03 o 
   0   4   9      121.83      115.57      4.73 o 
   1   4   9     3691.44     4139.22     18.53 o 
   2   4   9    12093.50    12603.76     73.43 o 
   3   4   9     1570.99     1742.56     20.40 o 
   4   4   9     2127.54     2124.88     14.58 o 
   5   4   9     5565.44     5370.56     23.69 o 
   6   4   9     3006.00     3098.60     19.74 o 
   7   4   9      245.57      224.47      8.43 o 
   8   4   9      288.56      282.65      9.87 o 
   9   4   9      886.00      889.62     16.43 o 
  10   4   9      457.26      450.09     16.26 o 
  11   4   9      598.72      556.65     22.49 o 
  12   4   9        6.70        6.00     16.27 o 
 -12   5   9       40.99       39.39     14.99 o 
 -11   5   9      214.01      242.26     18.99 o 
 -10   5   9       41.94       42.48     15.03 o 
  -9   5   9      158.16      171.09     16.92 o 
  -8   5   9     3357.29     3242.31     49.60 o 
  -7   5   9     2673.04     2562.01     43.47 o 
  -6   5   9      109.70      195.40      9.64 o 
  -5   5   9     5044.62     5206.47     61.75 o 
  -4   5   9     1035.58     1499.08     21.29 o 
  -3   5   9     1353.58     1269.71     12.59 o 
  -2   5   9     7758.66     7775.48     79.10 o 
  -1   5   9      265.11      162.59      5.90 o 
   0   5   9      197.16       71.79      3.71 o 
   1   5   9      235.82      140.23      8.30 o 
   2   5   9     7704.19     7737.78     48.79 o 
   3   5   9     1349.56     1283.63     10.33 o 
   4   5   9     1036.69     1524.95     25.42 o 
   5   5   9     4964.10     5115.67     28.55 o 
   6   5   9      102.55      202.03      7.64 o 
   7   5   9     2661.90     2429.45     21.82 o 
   8   5   9     3380.03     3315.89     23.87 o 
   9   5   9      159.49      178.03     10.09 o 
  10   5   9       42.31       56.26      9.58 o 
  11   5   9      208.20      256.67     16.69 o 
  12   5   9       43.66       36.66     15.73 o 
 -12   6   9      141.88      148.39     21.65 o 
 -11   6   9      175.40      170.99     17.35 o 
 -10   6   9      484.84      472.78     26.08 o 
  -9   6   9      451.89      417.45     24.45 o 
  -8   6   9     2169.92     1982.06     39.95 o 
  -7   6   9      693.04      744.64     20.59 o 
  -6   6   9     1616.35     1467.22     25.30 o 
  -5   6   9      423.17      391.43     10.35 o 
  -4   6   9     3732.73     3726.85     29.16 o 
  -3   6   9     5164.12     5656.95     39.35 o 
  -2   6   9     1808.34     1566.83     18.46 o 
  -1   6   9     1418.38     1324.03     12.63 o 
   0   6   9       45.51      127.02     14.25 o 
   1   6   9     1415.65     1304.98     13.26 o 
   2   6   9     1772.88     1539.75     14.87 o 
   3   6   9     5152.31     5864.89     30.80 o 
   4   6   9     3708.26     3759.62     31.39 o 
   5   6   9      426.13      404.69      8.64 o 
   6   6   9     1572.79     1415.03     15.87 o 
   7   6   9      695.47      753.88     13.17 o 
   8   6   9     2128.58     1953.50     20.59 o 
   9   6   9      438.03      432.39     13.45 o 
  10   6   9      487.54      486.45     16.09 o 
  11   6   9      173.62      205.34     15.87 o 
  12   6   9      154.67      111.38     17.83 o 
 -12   7   9      209.53      318.59     26.91 o 
 -11   7   9       74.05       69.94     17.73 o 
 -10   7   9       82.45       75.69     17.18 o 
  -9   7   9      774.94      691.39     28.59 o 
  -8   7   9      661.29      789.43     28.58 o 
  -7   7   9     2667.99     2661.09     68.73 o 
  -6   7   9       40.48       90.90     10.75 o 
  -5   7   9      161.22      159.18      7.86 o 
  -4   7   9       50.79       63.44      5.32 o 
  -3   7   9     4414.25     3855.37     32.79 o 
  -2   7   9     2015.28     1982.33     24.45 o 
  -1   7   9     1972.87     1759.71     18.16 o 
   0   7   9       86.23      607.69     29.16 o 
   1   7   9     1941.83     1750.84     24.99 o 
   2   7   9     2019.17     1975.99     24.93 o 
   3   7   9     4434.39     3847.74     38.46 o 
   4   7   9       48.97       62.23      5.94 o 
   5   7   9      171.67      177.19      8.03 o 
   6   7   9       39.45       98.76      6.97 o 
   7   7   9     2675.81     2684.42     22.93 o 
   8   7   9      665.49      772.58     22.20 o 
   9   7   9      815.21      740.74     18.40 o 
  10   7   9       80.26       74.69     11.35 o 
  11   7   9       70.66       68.31     13.60 o 
  12   7   9      202.99      273.42     21.98 o 
 -11   8   9       12.85       45.92     15.40 o 
 -10   8   9        8.02       34.41     13.99 o 
  -9   8   9      492.60      495.84     21.60 o 
  -8   8   9      545.74      520.10     17.82 o 
  -7   8   9      503.58      521.02     23.42 o 
  -6   8   9     1182.21     1070.92     23.67 o 
  -5   8   9      647.94      822.38     16.82 o 
  -4   8   9      821.79      771.98     12.33 o 
  -3   8   9       92.32      225.61      8.87 o 
  -2   8   9     2154.14     2117.31     20.02 o 
  -1   8   9     1098.62     1101.67     12.98 o 
   0   8   9      217.59      284.01      7.27 o 
   1   8   9     1138.19     1160.61     13.50 o 
   2   8   9     2132.91     2078.01     18.49 o 
   3   8   9       97.19      231.39     17.65 o 
   4   8   9      837.67      756.83     13.48 o 
   5   8   9      633.03      836.90     14.28 o 
   6   8   9     1152.69     1032.96     16.87 o 
   7   8   9      484.95      499.18     13.19 o 
   8   8   9      557.29      547.29     17.62 o 
   9   8   9      487.60      474.97     16.99 o 
  10   8   9        8.12       33.60     10.76 o 
  11   8   9       13.91       22.00     14.75 o 
 -11   9   9      723.06      758.24     34.44 o 
 -10   9   9      242.78      300.80     24.48 o 
  -9   9   9      565.72      583.26     28.93 o 
  -8   9   9      214.15      243.62     14.97 o 
  -7   9   9      698.20      803.42     20.70 o 
  -6   9   9     3581.14     3152.58     47.62 o 
  -5   9   9     1600.04     1847.97     30.93 o 
  -4   9   9      597.77      584.49     11.96 o 
  -3   9   9     2593.72     2334.61     26.27 o 
  -2   9   9      728.62      836.79     12.86 o 
  -1   9   9      927.72      962.95     13.28 o 
   0   9   9     2766.32     2368.32     17.50 o 
   1   9   9      955.50      999.88     13.76 o 
   2   9   9      721.97      858.80     14.67 o 
   3   9   9     2611.43     2401.41     24.54 o 
   4   9   9      590.33      607.23     13.25 o 
   5   9   9     1559.73     1820.63     31.81 o 
   6   9   9     3604.33     3233.10     46.13 o 
   7   9   9      711.69      777.03     17.09 o 
   8   9   9      214.57      241.40     13.77 o 
   9   9   9      564.67      579.64     18.51 o 
  10   9   9      231.99      249.18     17.15 o 
  11   9   9      708.44      685.76     32.50 o 
 -10  10   9      146.98      213.41     23.71 o 
  -9  10   9        6.55        9.14     15.80 o 
  -8  10   9      370.52      384.74     20.04 o 
  -7  10   9     1042.13      853.62     24.92 o 
  -6  10   9      606.74      620.80     20.90 o 
  -5  10   9      856.79      703.96     17.06 o 
  -4  10   9      900.63      813.20     15.69 o 
  -3  10   9      613.48      610.68     13.62 o 
  -2  10   9      381.87      372.69     11.51 o 
  -1  10   9      647.19      709.09     14.24 o 
   0  10   9       30.09       19.13      5.81 o 
   1  10   9      674.39      754.74     16.33 o 
   2  10   9      383.42      376.62     10.67 o 
   3  10   9      606.73      629.62     13.49 o 
   4  10   9      874.72      796.38     15.13 o 
   5  10   9      836.78      739.12     17.29 o 
   6  10   9      614.55      621.57     16.89 o 
   7  10   9     1041.13      862.25     18.42 o 
   8  10   9      367.54      381.82     16.37 o 
   9  10   9        7.87       17.17     10.72 o 
  10  10   9      141.43      199.47     16.71 o 
 -10  11   9      422.00      493.50     30.47 o 
  -9  11   9      174.57      146.40     17.69 o 
  -8  11   9      395.44      359.65     18.35 o 
  -7  11   9      199.97      234.30     15.68 o 
  -6  11   9      796.98      701.40     21.17 o 
  -5  11   9     2006.41     1673.72     25.40 o 
  -4  11   9      300.13      452.99     13.66 o 
  -3  11   9      356.16      552.92     14.72 o 
  -2  11   9     1839.96     1635.91     21.07 o 
  -1  11   9     1304.96     1182.87     19.83 o 
   0  11   9        5.76       63.14      8.19 o 
   1  11   9     1332.11     1191.66     38.06 o 
   2  11   9     1814.36     1598.82     24.20 o 
   3  11   9      356.60      569.79     15.09 o 
   4  11   9      280.05      445.55     14.51 o 
   5  11   9     2002.81     1715.62     24.67 o 
   6  11   9      797.39      733.85     18.76 o 
   7  11   9      209.22      247.95     13.69 o 
   8  11   9      406.86      356.98     18.00 o 
   9  11   9      176.03      162.68     14.17 o 
  10  11   9      406.91      487.62     22.33 o 
  -9  12   9       77.37      114.90     18.19 o 
  -8  12   9      779.96      717.30     23.87 o 
  -7  12   9       84.79      151.04     14.49 o 
  -6  12   9        7.37       17.69     10.68 o 
  -5  12   9     1517.13     1471.52     25.16 o 
  -4  12   9       63.18      144.99     11.47 o 
  -3  12   9       59.89      104.48      9.48 o 
  -2  12   9      250.48      355.46     13.08 o 
  -1  12   9      461.50      499.13     20.41 o 
   0  12   9      503.93      578.85     16.18 o 
   1  12   9      469.67      529.44     15.80 o 
   2  12   9      244.11      365.01     17.44 o 
   3  12   9       59.68      112.50     12.59 o 
   4  12   9       60.96      128.24     11.96 o 
   5  12   9     1520.56     1450.89     26.79 o 
   6  12   9        5.85       10.66      9.43 o 
   7  12   9       78.77      120.63     12.14 o 
   8  12   9      781.14      698.76     22.63 o 
   9  12   9       75.99      102.39     16.91 o 
  -9  13   9      327.18      357.25     28.42 o 
  -8  13   9      242.64      232.33     17.84 o 
  -7  13   9      182.11      181.14     16.17 o 
  -6  13   9       43.52      209.46     15.91 o 
  -5  13   9      162.89      200.09     15.07 o 
  -4  13   9      715.90      629.68     18.81 o 
  -3  13   9      302.00      343.62     13.48 o 
  -2  13   9     1122.21     1001.69     22.20 o 
  -1  13   9      144.79      237.83     12.79 o 
   0  13   9       90.10      198.39     15.13 o 
   1  13   9      146.14      252.99     14.78 o 
   2  13   9     1101.30      972.13     28.73 o 
   3  13   9      316.75      337.86     18.17 o 
   4  13   9      741.71      688.98     23.10 o 
   5  13   9      156.08      180.80     16.42 o 
   6  13   9       45.04      231.04     15.70 o 
   7  13   9      182.53      182.06     15.97 o 
   8  13   9      245.59      242.33     19.80 o 
   9  13   9      342.90      369.98     32.30 o 
  -8  14   9      114.98      119.65     16.46 o 
  -7  14   9        0.56       30.08     12.98 o 
  -6  14   9      383.05      423.82     20.41 o 
  -5  14   9       24.96       66.23     12.88 o 
  -4  14   9      332.90      313.73     15.91 o 
  -3  14   9      239.15      233.83     13.73 o 
  -2  14   9       29.24       55.45     10.09 o 
  -1  14   9      132.27      130.80     13.28 o 
   0  14   9       72.78       49.99     11.14 o 
   1  14   9      126.62      124.58     13.01 o 
   2  14   9       26.19       52.98     11.06 o 
   3  14   9      247.32      255.45     15.76 o 
   4  14   9      340.52      310.15     19.05 o 
   5  14   9       20.39       61.00     14.66 o 
   6  14   9      391.33      448.05     22.87 o 
   7  14   9        0.84       23.83     17.29 o 
   8  14   9      116.85      122.20     22.35 o 
  -7  15   9        1.80       14.24     13.94 o 
  -6  15   9      489.82      593.71     25.65 o 
  -5  15   9       46.44      149.12     18.00 o 
  -4  15   9      210.84      164.37     15.21 o 
  -3  15   9        4.90      212.81     17.91 o 
  -2  15   9      193.79      276.03     16.44 o 
  -1  15   9      172.71      214.63     15.66 o 
   0  15   9        0.79       22.85     11.52 o 
   1  15   9      177.55      241.15     16.08 o 
   2  15   9      195.09      287.64     17.13 o 
   3  15   9        5.19      255.18     16.65 o 
   4  15   9      209.96      174.02     18.33 o 
   5  15   9       48.55      130.28     16.98 o 
   6  15   9      493.24      629.18     26.72 o 
   7  15   9        1.43       -5.54     18.09 o 
  -5  16   9      142.72      142.78     21.10 o 
  -4  16   9      173.76      204.16     19.25 o 
  -3  16   9       96.97      162.33     17.85 o 
  -2  16   9      313.27      374.94     19.14 o 
  -1  16   9      433.61      388.14     19.47 o 
   0  16   9      704.29      975.04     26.02 o 
   1  16   9      434.06      384.70     19.34 o 
   2  16   9      309.77      385.12     19.69 o 
   3  16   9       96.62      128.67     15.03 o 
   4  16   9      181.50      219.34     17.66 o 
   5  16   9      141.12      125.57     18.66 o 
  -4  17   9      484.76      485.54     25.68 o 
  -3  17   9      148.26      123.03     18.67 o 
  -2  17   9      137.95      130.63     19.23 o 
  -1  17   9      176.27      171.07     16.90 o 
   0  17   9      184.48      188.01     19.23 o 
   1  17   9      176.72      155.22     17.86 o 
   2  17   9      135.49      139.10     18.29 o 
   3  17   9      152.76      125.49     18.46 o 
   4  17   9      473.73      486.06     25.27 o 
   0   0  10     9392.28    12113.27     38.45 o 
   1   0  10     7894.08     7996.92     54.39 o 
   2   0  10     1096.74     1556.55      9.17 o 
   3   0  10     3846.83     4156.29     18.83 o 
   4   0  10     8356.46     8356.65     30.32 o 
   5   0  10       87.48      114.55      5.79 o 
   6   0  10       57.23       63.50      5.53 o 
   7   0  10        0.18       14.92      5.23 o 
   8   0  10     2514.72     2332.12     28.49 o 
   9   0  10      534.57      469.28     15.05 o 
  10   0  10      374.53      321.18     16.44 o 
  11   0  10      201.71      160.07     14.28 o 
  12   0  10       25.61       26.31     12.63 o 
  13   0  10        0.40       -0.19     12.67 o 
 -13   1  10      422.60      448.92     28.51 o 
 -12   1  10      414.20      405.46     20.64 o 
 -11   1  10      409.58      411.93     19.01 o 
 -10   1  10      224.29      230.22     14.78 o 
  -9   1  10      113.73      120.72     11.43 o 
  -8   1  10      188.29      228.94     11.37 o 
  -7   1  10      804.25      751.55     13.26 o 
  -6   1  10     2032.29     2029.13     16.99 o 
  -5   1  10     4139.81     4454.73     57.62 o 
  -4   1  10     5731.00     5693.09     34.45 o 
  -3   1  10     6871.35     7253.85     30.51 o 
  -2   1  10     1759.94     1867.41     12.84 o 
  -1   1  10     1325.61     1366.44     14.71 o 
   0   1  10    14289.56    13440.28     54.97 o 
   1   1  10     1333.59     1359.03     14.43 o 
   2   1  10     1767.96     1895.14     22.87 o 
   3   1  10     6886.25     7145.21     35.08 o 
   4   1  10     5737.84     5722.55     67.94 o 
   5   1  10     4134.09     4380.83     42.35 o 
   6   1  10     2070.60     2064.80     19.96 o 
   7   1  10      794.86      763.83     13.52 o 
   8   1  10      185.13      229.01     10.21 o 
   9   1  10      102.98      121.50     10.29 o 
  10   1  10      215.56      216.61     14.17 o 
  11   1  10      399.83      420.07     18.95 o 
  12   1  10      411.48      426.70     20.82 o 
  13   1  10      420.84      405.44     35.23 o 
 -12   2  10      331.10      395.34     20.66 o 
 -11   2  10      692.49      730.18     23.20 o 
 -10   2  10     1136.02     1133.62     25.51 o 
  -9   2  10      386.59      397.99     15.90 o 
  -8   2  10     1412.03     1375.01     22.89 o 
  -7   2  10       90.54      136.56      7.52 o 
  -6   2  10      915.87      906.57     11.73 o 
  -5   2  10      705.10      634.19      9.59 o 
  -4   2  10     1620.16     1694.28     12.68 o 
  -3   2  10      500.22      758.60     10.91 o 
  -2   2  10     9989.91    10243.47     75.22 o 
  -1   2  10    24010.23    24196.61    200.43 o 
   0   2  10      534.72      994.23      8.69 o 
   1   2  10    23932.49    23860.05    133.83 o 
   2   2  10     9797.69    10101.68     79.94 o 
   3   2  10      495.04      754.21     16.90 o 
   4   2  10     1545.47     1573.28     13.09 o 
   5   2  10      706.83      630.92      9.93 o 
   6   2  10      890.86      899.62     12.50 o 
   7   2  10       90.98      134.47      7.69 o 
   8   2  10     1426.57     1428.48     17.92 o 
   9   2  10      394.20      386.54     13.24 o 
  10   2  10     1150.81     1127.81     24.60 o 
  11   2  10      685.53      696.94     22.26 o 
  12   2  10      318.64      397.83     20.11 o 
 -12   3  10     1205.50     1144.90     29.42 o 
 -11   3  10      168.89      163.81     14.89 o 
 -10   3  10      244.09      218.25     15.01 o 
  -9   3  10      991.52     1016.01     22.08 o 
  -8   3  10     2622.62     2537.77     35.72 o 
  -7   3  10     1133.72      940.63     21.99 o 
  -6   3  10     1048.08     1126.21     13.49 o 
  -5   3  10      315.84      367.26      8.00 o 
  -4   3  10     2606.89     2757.29     28.83 o 
  -3   3  10     2132.10     1968.90     16.07 o 
  -2   3  10      948.88      779.73      9.18 o 
  -1   3  10     3267.20     3328.56     50.64 o 
   0   3  10     1751.88     1815.72     19.40 o 
   1   3  10     3378.13     3529.46     14.62 o 
   2   3  10      948.00      807.50      7.99 o 
   3   3  10     2135.81     1971.21     13.37 o 
   4   3  10     2580.06     2753.24     16.36 o 
   5   3  10      325.48      388.85      8.10 o 
   6   3  10     1060.99     1139.33     13.85 o 
   7   3  10     1129.63      955.18     13.33 o 
   8   3  10     2581.23     2548.98     23.25 o 
   9   3  10      978.78     1006.70     18.55 o 
  10   3  10      237.37      220.79     14.66 o 
  11   3  10      164.91      171.04     15.03 o 
  12   3  10     1213.39     1219.87     32.53 o 
 -12   4  10      117.41      111.48     15.17 o 
 -11   4  10      552.84      591.40     22.11 o 
 -10   4  10      305.76      301.40     18.54 o 
  -9   4  10      851.17      805.23     20.72 o 
  -8   4  10      414.93      485.01     18.37 o 
  -7   4  10      299.37      331.80     12.73 o 
  -6   4  10      364.67      347.00     10.38 o 
  -5   4  10      960.38      874.81     10.03 o 
  -4   4  10     1029.02      860.53      9.64 o 
  -3   4  10      919.45      936.93      9.31 o 
  -2   4  10     2940.03     3792.45     33.33 o 
  -1   4  10     3433.36     2894.18     24.70 o 
   0   4  10     2609.98     3192.59     30.68 o 
   1   4  10     3503.94     2956.38     19.03 o 
   2   4  10     2917.98     3846.15     26.15 o 
   3   4  10      940.42      995.47     12.11 o 
   4   4  10     1054.99      916.76     10.22 o 
   5   4  10      995.61      887.53     12.74 o 
   6   4  10      380.39      370.56      8.65 o 
   7   4  10      315.61      365.18      9.57 o 
   8   4  10      447.87      551.81     12.20 o 
   9   4  10      853.80      830.51     17.44 o 
  10   4  10      308.77      349.26     15.38 o 
  11   4  10      536.46      577.48     23.60 o 
  12   4  10      115.35      106.98     19.19 o 
 -12   5  10      120.20      125.03     18.05 o 
 -11   5  10      246.58      275.65     19.86 o 
 -10   5  10      943.82      931.09     32.14 o 
  -9   5  10       70.05       53.79     14.18 o 
  -8   5  10      426.91      505.38     25.76 o 
  -7   5  10      668.85      682.52     18.50 o 
  -6   5  10     5076.12     5117.14     96.98 o 
  -5   5  10      425.43      618.01     19.59 o 
  -4   5  10     6953.73     6704.01     57.92 o 
  -3   5  10      883.15      843.36      9.96 o 
  -2   5  10     1380.61     1718.86     19.37 o 
  -1   5  10     3744.72     4138.94     44.48 o 
   0   5  10     9407.27     8449.68     45.20 o 
   1   5  10     3751.97     4166.18     27.86 o 
   2   5  10     1380.26     1669.40     24.36 o 
   3   5  10      925.81      905.92     13.54 o 
   4   5  10     6914.99     6537.47     33.60 o 
   5   5  10      432.38      641.88     11.82 o 
   6   5  10     5084.53     5132.37     25.66 o 
   7   5  10      678.07      685.67     11.78 o 
   8   5  10      426.63      493.68     11.32 o 
   9   5  10       62.92       72.07      8.33 o 
  10   5  10      952.41      975.40     20.27 o 
  11   5  10      239.70      284.67     17.32 o 
  12   5  10      124.15      133.02     18.06 o 
 -12   6  10      114.60      143.02     21.95 o 
 -11   6  10       30.85       38.89     13.90 o 
 -10   6  10        8.27       15.14     14.22 o 
  -9   6  10      134.32      211.77     19.44 o 
  -8   6  10      553.06      755.38     27.53 o 
  -7   6  10     1284.17     1213.31     31.04 o 
  -6   6  10     1388.48     1342.21     24.65 o 
  -5   6  10     3200.49     2930.07     33.44 o 
  -4   6  10      946.44      928.64     12.46 o 
  -3   6  10     2656.62     2696.99     30.38 o 
  -2   6  10      888.08      977.15     11.65 o 
  -1   6  10       96.91      117.19      5.30 o 
   0   6  10     6082.28     6983.87    105.60 o 
   1   6  10       84.71      111.41      4.81 o 
   2   6  10      883.45      934.02     21.48 o 
   3   6  10     2611.43     2605.29     21.57 o 
   4   6  10      942.74      917.32     16.16 o 
   5   6  10     3105.04     2894.58     21.56 o 
   6   6  10     1418.94     1348.37     16.15 o 
   7   6  10     1245.69     1135.98     15.46 o 
   8   6  10      547.26      784.46     14.44 o 
   9   6  10      147.52      228.38     11.06 o 
  10   6  10        8.95       32.94      9.46 o 
  11   6  10       28.78       57.76     12.63 o 
  12   6  10      110.23      140.49     18.79 o 
 -11   7  10       38.99       55.31     17.20 o 
 -10   7  10      156.46      148.77     19.14 o 
  -9   7  10      588.66      610.91     34.44 o 
  -8   7  10      484.91      433.23     23.02 o 
  -7   7  10      765.11      754.24     21.67 o 
  -6   7  10       14.52       22.24      9.06 o 
  -5   7  10      293.30      310.03      9.64 o 
  -4   7  10       94.96       80.50      5.56 o 
  -3   7  10      566.42      692.91     14.85 o 
  -2   7  10     1562.47     1760.61     24.06 o 
  -1   7  10      775.66      765.04     10.11 o 
   0   7  10     7880.93     8072.65     88.30 o 
   1   7  10      769.84      756.18     12.59 o 
   2   7  10     1552.93     1724.57     27.20 o 
   3   7  10      543.91      647.24     17.75 o 
   4   7  10       91.54       83.13      6.22 o 
   5   7  10      295.12      321.17     10.17 o 
   6   7  10       20.12       29.44      5.78 o 
   7   7  10      744.00      726.30     14.43 o 
   8   7  10      464.96      452.16     12.23 o 
   9   7  10      603.84      650.78     15.72 o 
  10   7  10      152.95      175.28     11.29 o 
  11   7  10       36.39       56.19     15.44 o 
  12   7  10      913.05      844.65     57.22 o 
 -11   8  10      369.86      357.09     26.42 o 
 -10   8  10      101.06       96.27     16.04 o 
  -9   8  10      237.37      236.24     17.60 o 
  -8   8  10       90.35      142.13     13.91 o 
  -7   8  10      507.18      611.00     18.01 o 
  -6   8  10     1437.50     1524.04     24.61 o 
  -5   8  10     3375.71     3052.57     25.69 o 
  -4   8  10      109.71      144.83      7.06 o 
  -3   8  10     3828.65     3588.94     29.50 o 
  -2   8  10     2727.76     2970.25     20.44 o 
  -1   8  10      191.06      146.28      6.40 o 
   0   8  10        0.54       51.50      4.47 o 
   1   8  10      207.07      166.55      6.98 o 
   2   8  10     2744.04     3041.92     27.74 o 
   3   8  10     3853.56     3704.53     25.48 o 
   4   8  10      119.29      174.77      8.31 o 
   5   8  10     3416.09     3096.88     33.17 o 
   6   8  10     1433.53     1477.93     18.79 o 
   7   8  10      486.60      589.21     14.07 o 
   8   8  10       98.36      166.26     11.05 o 
   9   8  10      249.24      256.81     14.21 o 
  10   8  10       98.83       92.64     11.99 o 
  11   8  10      368.69      357.38     22.60 o 
 -11   9  10       75.15      105.81     21.38 o 
 -10   9  10      174.13      175.72     21.57 o 
  -9   9  10      297.17      292.16     23.33 o 
  -8   9  10      489.50      464.42     20.17 o 
  -7   9  10      240.48      280.88     16.87 o 
  -6   9  10      629.18      836.99     18.64 o 
  -5   9  10     3602.77     3315.72     37.41 o 
  -4   9  10      294.37      356.41     10.20 o 
  -3   9  10      480.98      635.58     12.10 o 
  -2   9  10      985.18      834.84     12.70 o 
  -1   9  10     1139.97     1040.27     13.54 o 
   0   9  10      712.98      688.09     16.90 o 
   1   9  10     1123.48     1021.94     15.03 o 
   2   9  10      993.60      869.03     13.68 o 
   3   9  10      518.85      682.81     19.76 o 
   4   9  10      280.78      342.86     11.45 o 
   5   9  10     3584.53     3402.82     37.97 o 
   6   9  10      641.78      854.66     21.08 o 
   7   9  10      258.73      276.49     12.34 o 
   8   9  10      488.34      453.84     16.52 o 
   9   9  10      305.08      280.97     15.20 o 
  10   9  10      180.37      184.97     14.24 o 
  11   9  10       79.85      113.77     18.29 o 
 -10  10  10      198.66      193.96     23.23 o 
  -9  10  10      305.63      277.63     23.80 o 
  -8  10  10      350.08      343.48     19.82 o 
  -7  10  10      315.35      361.68     17.14 o 
  -6  10  10      644.84      600.97     19.24 o 
  -5  10  10     2300.79     2057.58     31.06 o 
  -4  10  10       98.04      150.86     11.78 o 
  -3  10  10     1676.67     1537.24     19.85 o 
  -2  10  10     2069.69     1718.71     20.64 o 
  -1  10  10     1606.97     1453.82     20.38 o 
   0  10  10      469.92      317.49     11.72 o 
   1  10  10     1626.27     1453.93     19.22 o 
   2  10  10     2119.79     1783.89     27.59 o 
   3  10  10     1666.26     1543.44     18.89 o 
   4  10  10       93.36      152.42      9.05 o 
   5  10  10     2325.24     2160.36     23.98 o 
   6  10  10      633.87      599.90     16.87 o 
   7  10  10      303.08      341.57     14.82 o 
   8  10  10      364.42      359.97     16.18 o 
   9  10  10      296.79      236.82     15.22 o 
  10  10  10      196.39      188.68     16.79 o 
 -10  11  10      798.08      726.07     29.74 o 
  -9  11  10       27.52       56.91     15.36 o 
  -8  11  10      228.84      352.12     18.92 o 
  -7  11  10      407.53      412.15     18.77 o 
  -6  11  10       45.19       54.97     11.53 o 
  -5  11  10       27.80      227.91     19.77 o 
  -4  11  10      645.45      548.92     14.22 o 
  -3  11  10      135.16      175.56     10.02 o 
  -2  11  10      311.82      381.22     12.43 o 
  -1  11  10     1013.38      894.51     16.57 o 
   0  11  10       20.30       23.21      7.41 o 
   1  11  10     1040.41      933.57     19.65 o 
   2  11  10      317.37      391.61     14.49 o 
   3  11  10      139.15      196.15     10.91 o 
   4  11  10      641.74      546.05     15.27 o 
   5  11  10       25.01      227.63     13.62 o 
   6  11  10       43.21       67.51     10.09 o 
   7  11  10      400.39      424.37     16.49 o 
   8  11  10      230.36      356.86     18.12 o 
   9  11  10       27.14       56.75     14.01 o 
  10  11  10      800.84      688.61     27.70 o 
  -9  12  10       51.40       84.27     17.27 o 
  -8  12  10       25.77      139.02     15.40 o 
  -7  12  10      154.56      180.75     15.29 o 
  -6  12  10      189.52      239.83     15.85 o 
  -5  12  10      237.98      376.79     17.82 o 
  -4  12  10      283.17      349.50     14.99 o 
  -3  12  10      368.39      374.56     13.38 o 
  -2  12  10     1146.13     1098.23     18.99 o 
  -1  12  10     1186.85     1220.40     24.13 o 
   0  12  10       34.37      316.72     15.39 o 
   1  12  10     1155.62     1218.44     21.10 o 
   2  12  10     1156.01     1080.61     25.28 o 
   3  12  10      361.33      351.61     17.68 o 
   4  12  10      269.47      331.54     15.58 o 
   5  12  10      244.51      384.86     16.89 o 
   6  12  10      189.63      220.29     15.17 o 
   7  12  10      147.63      158.97     14.40 o 
   8  12  10       25.18      153.49     17.41 o 
   9  12  10       46.31       64.34     18.40 o 
  -8  13  10        2.89        1.99     12.69 o 
  -7  13  10       63.02       80.19     14.27 o 
  -6  13  10      548.74      512.25     20.74 o 
  -5  13  10      335.22      271.80     16.51 o 
  -4  13  10      478.85      441.35     16.94 o 
  -3  13  10      266.10      464.97     14.96 o 
  -2  13  10      140.45      233.10     12.99 o 
  -1  13  10     1068.09     1019.33     28.33 o 
   0  13  10      255.44      350.71     18.56 o 
   1  13  10     1041.92     1010.26     23.41 o 
   2  13  10      138.29      243.25     14.48 o 
   3  13  10      263.90      437.75     19.91 o 
   4  13  10      479.20      439.44     20.20 o 
   5  13  10      344.99      286.14     18.42 o 
   6  13  10      545.26      518.79     20.06 o 
   7  13  10       56.89       94.17     13.99 o 
   8  13  10        3.64       22.56     15.05 o 
  -8  14  10      126.04      145.85     17.30 o 
  -7  14  10       79.65      117.65     15.76 o 
  -6  14  10      252.56      247.43     17.70 o 
  -5  14  10      110.00      230.62     16.38 o 
  -4  14  10      224.80      211.85     15.20 o 
  -3  14  10      764.37      641.93     20.73 o 
  -2  14  10      376.71      311.77     14.77 o 
  -1  14  10      463.29      492.70     18.95 o 
   0  14  10       17.50       21.31     10.41 o 
   1  14  10      473.40      493.72     19.38 o 
   2  14  10      369.33      300.13     19.13 o 
   3  14  10      767.98      656.06     21.26 o 
   4  14  10      226.29      222.62     17.73 o 
   5  14  10      104.80      239.44     18.40 o 
   6  14  10      237.84      242.34     19.34 o 
   7  14  10       81.19      102.96     19.88 o 
   8  14  10      125.05      139.95     26.72 o 
  -7  15  10      181.16      182.29     18.01 o 
  -6  15  10       99.68      195.89     17.31 o 
  -5  15  10      545.92      502.03     21.95 o 
  -4  15  10       94.49      107.39     14.48 o 
  -3  15  10     1160.33      932.66     28.39 o 
  -2  15  10       25.60       64.29     15.25 o 
  -1  15  10      197.65      212.67     15.64 o 
   0  15  10        0.04        8.03     11.10 o 
   1  15  10      194.32      203.26     15.54 o 
   2  15  10       24.26       59.31     12.64 o 
   3  15  10     1147.38     1004.75     26.14 o 
   4  15  10       98.44      112.44     14.68 o 
   5  15  10      552.32      465.28     23.29 o 
   6  15  10      102.02      192.17     19.42 o 
   7  15  10      182.46      194.87     22.43 o 
  -5  16  10      434.58      458.00     29.09 o 
  -4  16  10      107.81      106.08     16.98 o 
  -3  16  10      276.76      256.86     20.03 o 
  -2  16  10      643.68      647.32     26.19 o 
  -1  16  10       54.78       81.69     13.94 o 
   0  16  10      101.61      245.62     17.65 o 
   1  16  10       57.22       50.71     12.87 o 
   2  16  10      646.92      639.12     23.14 o 
   3  16  10      281.39      262.18     18.19 o 
   4  16  10      101.73      125.84     15.84 o 
   5  16  10      435.92      458.86     22.45 o 
  -4  17  10       85.21      104.79     21.02 o 
  -3  17  10       35.72       92.96     17.63 o 
  -2  17  10       24.97       34.72     15.84 o 
  -1  17  10       64.14       86.05     15.12 o 
   0  17  10       87.96      168.09     16.34 o 
   1  17  10       67.05      127.08     15.96 o 
   2  17  10       25.89       30.21     15.60 o 
   3  17  10       34.59       99.07     17.87 o 
   4  17  10       84.78      110.71     18.39 o 
   1   0  11      250.43      358.11      5.55 o 
   2   0  11      399.02      476.48      6.00 o 
   3   0  11     4875.70     5060.61     36.91 o 
   4   0  11     4582.33     4732.08     43.47 o 
   5   0  11     7586.44     7754.44     57.30 o 
   6   0  11     3138.53     3094.31     29.02 o 
   7   0  11      728.02      822.90     13.85 o 
   8   0  11       43.79       53.13      8.05 o 
   9   0  11     1402.18     1506.88     23.26 o 
  10   0  11       61.51       45.72     10.91 o 
  11   0  11      179.21       97.01     13.40 o 
  12   0  11      141.74      157.31     15.59 o 
 -12   1  11      459.40      508.43     21.77 o 
 -11   1  11      371.33      340.11     17.89 o 
 -10   1  11      189.28      191.05     14.17 o 
  -9   1  11       48.18       41.44      9.26 o 
  -8   1  11     1093.13      985.38     18.52 o 
  -7   1  11     1621.22     1475.75     17.47 o 
  -6   1  11     1355.29     1374.95     15.37 o 
  -5   1  11      719.48      871.85      9.62 o 
  -4   1  11     1569.20     1693.85     11.99 o 
  -3   1  11     2949.27     2773.19     24.09 o 
  -2   1  11      915.19      935.74      9.08 o 
  -1   1  11      625.18      458.06      6.11 o 
   0   1  11      515.24      464.57     13.34 o 
   1   1  11      637.98      470.16      5.51 o 
   2   1  11      905.44      918.41     12.67 o 
   3   1  11     3019.87     2882.65     23.62 o 
   4   1  11     1541.78     1665.97     14.31 o 
   5   1  11      711.34      873.48     12.09 o 
   6   1  11     1378.06     1410.18     15.86 o 
   7   1  11     1668.91     1531.00     17.99 o 
   8   1  11     1088.80      974.62     16.15 o 
   9   1  11       55.01       44.62      8.04 o 
  10   1  11      180.17      168.18     13.64 o 
  11   1  11      371.82      326.82     17.54 o 
  12   1  11      456.73      481.09     21.08 o 
 -12   2  11     1012.72     1050.68     28.55 o 
 -11   2  11      156.83      229.48     16.22 o 
 -10   2  11       46.85       56.15     11.13 o 
  -9   2  11     1120.76     1140.65     22.83 o 
  -8   2  11      259.79      289.33     13.44 o 
  -7   2  11     1434.58     1352.57     19.93 o 
  -6   2  11     1614.04     1573.30     19.26 o 
  -5   2  11     2528.04     2783.38     40.01 o 
  -4   2  11      627.70      758.58     12.51 o 
  -3   2  11     6626.16     6576.42     33.68 o 
  -2   2  11     2719.40     3342.75     17.62 o 
  -1   2  11      560.58      785.86     12.46 o 
   0   2  11     2052.67     2333.28     13.77 o 
   1   2  11      593.25      849.50     14.52 o 
   2   2  11     2733.60     3311.88     27.95 o 
   3   2  11     6603.42     6602.18     29.68 o 
   4   2  11      626.81      749.17      9.29 o 
   5   2  11     2421.31     2630.92     19.44 o 
   6   2  11     1642.21     1612.34     17.19 o 
   7   2  11     1411.94     1327.12     17.15 o 
   8   2  11      250.98      296.28     10.56 o 
   9   2  11     1160.58     1168.74     21.61 o 
  10   2  11       48.01       56.52     11.00 o 
  11   2  11      167.23      239.95     16.40 o 
  12   2  11     1019.12     1062.59     27.96 o 
 -12   3  11      198.57      252.10     18.49 o 
 -11   3  11       16.11       32.25     11.86 o 
 -10   3  11      336.89      389.78     19.83 o 
  -9   3  11     1048.62     1014.71     24.86 o 
  -8   3  11       82.88      157.60     11.30 o 
  -7   3  11        4.69       21.58      7.84 o 
  -6   3  11     2981.69     2809.32     19.97 o 
  -5   3  11     1393.77     1403.32     13.66 o 
  -4   3  11     1066.50     1127.67     11.74 o 
  -3   3  11      421.22      439.43      7.78 o 
  -2   3  11     1463.21     1386.05     13.65 o 
  -1   3  11    29895.06    32326.24    162.34 o 
   0   3  11      584.12      637.40      9.73 o 
   1   3  11    29873.95    32091.63    205.87 o 
   2   3  11     1470.86     1448.46     10.91 o 
   3   3  11      416.98      460.32     11.18 o 
   4   3  11     1104.90     1185.64     11.38 o 
   5   3  11     1374.31     1365.88     13.18 o 
   6   3  11     3013.06     2819.64     20.73 o 
   7   3  11        5.15       27.16      5.33 o 
   8   3  11       83.64      159.43      8.66 o 
   9   3  11     1052.41     1039.30     20.13 o 
  10   3  11      331.63      380.68     15.69 o 
  11   3  11       18.33       34.57     11.48 o 
  12   3  11      201.31      248.54     19.55 o 
 -12   4  11      132.27      136.17     16.07 o 
 -11   4  11      287.31      316.44     18.03 o 
 -10   4  11      527.79      476.83     21.20 o 
  -9   4  11      815.47      825.45     21.79 o 
  -8   4  11     4766.60     4390.74     47.35 o 
  -7   4  11     3054.98     2832.77     41.79 o 
  -6   4  11      180.06      125.33      8.85 o 
  -5   4  11     1852.88     1849.34     31.62 o 
  -4   4  11     1563.48     1493.08     11.90 o 
  -3   4  11     1562.93     1565.44     17.25 o 
  -2   4  11     8590.63     8105.53     60.76 o 
  -1   4  11     3780.89     3879.94     28.76 o 
   0   4  11     2125.98     2750.56     16.09 o 
   1   4  11     3697.28     3769.73     23.06 o 
   2   4  11     8648.06     8131.46     78.47 o 
   3   4  11     1611.94     1604.14     14.26 o 
   4   4  11     1576.30     1508.90     12.77 o 
   5   4  11     1882.45     1845.87     15.25 o 
   6   4  11      194.92      126.81      6.04 o 
   7   4  11     3002.56     2794.32     21.74 o 
   8   4  11     4744.16     4377.10     28.19 o 
   9   4  11      798.80      823.54     17.54 o 
  10   4  11      511.21      492.67     19.09 o 
  11   4  11      272.61      321.99     19.44 o 
  12   4  11      139.04      143.50     15.89 o 
 -12   5  11      345.52      345.66     22.75 o 
 -11   5  11      291.32      280.01     19.89 o 
 -10   5  11      289.90      317.18     22.47 o 
  -9   5  11      121.48      151.35     17.01 o 
  -8   5  11      730.77      649.65     24.88 o 
  -7   5  11     1168.70     1127.30     31.95 o 
  -6   5  11     1047.18     1025.73     21.16 o 
  -5   5  11     1766.10     1591.36     14.75 o 
  -4   5  11      144.13      120.88      5.50 o 
  -3   5  11     3802.42     4041.49     29.57 o 
  -2   5  11      912.74      843.54     11.09 o 
  -1   5  11     1324.93     1593.13     17.42 o 
   0   5  11     2112.19     2708.78     28.00 o 
   1   5  11     1291.77     1561.24     14.52 o 
   2   5  11      912.04      833.80     11.66 o 
   3   5  11     3783.46     4024.52     41.50 o 
   4   5  11      143.72      126.23      6.42 o 
   5   5  11     1759.42     1599.85     14.31 o 
   6   5  11     1025.55      981.50     13.45 o 
   7   5  11     1212.24     1122.69     15.86 o 
   8   5  11      744.80      645.97     13.11 o 
   9   5  11      124.58      144.05      9.59 o 
  10   5  11      302.26      336.58     15.85 o 
  11   5  11      296.56      297.97     17.81 o 
  12   5  11      355.31      364.90     23.49 o 
 -12   6  11      139.87      157.91     21.98 o 
 -11   6  11      105.83      101.21     15.82 o 
 -10   6  11      149.08      177.98     21.81 o 
  -9   6  11      502.64      427.77     23.54 o 
  -8   6  11     2300.31     2093.80     41.11 o 
  -7   6  11       89.23      101.94     11.35 o 
  -6   6  11      487.63      683.87     28.14 o 
  -5   6  11      257.90      350.97     16.66 o 
  -4   6  11     2541.15     2424.57     31.61 o 
  -3   6  11     1685.75     1811.46     17.74 o 
  -2   6  11     1248.13     1271.91     12.01 o 
  -1   6  11      440.71      441.13      7.88 o 
   0   6  11     5539.87     4961.61     55.62 o 
   1   6  11      447.63      452.45      8.91 o 
   2   6  11     1246.80     1224.96     13.17 o 
   3   6  11     1714.48     1821.48     27.55 o 
   4   6  11     2542.98     2477.49     29.21 o 
   5   6  11      255.04      369.10     10.65 o 
   6   6  11      461.59      668.60     12.26 o 
   7   6  11       90.09       99.37      7.31 o 
   8   6  11     2285.73     2113.73     21.50 o 
   9   6  11      511.66      441.73     13.54 o 
  10   6  11      150.28      171.75     11.17 o 
  11   6  11      102.74      118.59     14.57 o 
  12   6  11      148.69      142.78     18.66 o 
 -11   7  11      130.63      134.00     20.53 o 
 -10   7  11      622.38      542.01     27.79 o 
  -9   7  11      489.15      491.87     25.68 o 
  -8   7  11      292.97      316.26     21.50 o 
  -7   7  11      191.35      204.32     14.54 o 
  -6   7  11      428.85      390.35     17.55 o 
  -5   7  11     2278.01     2180.06     20.74 o 
  -4   7  11      110.35      125.75      6.34 o 
  -3   7  11      339.46      344.48     12.10 o 
  -2   7  11     1842.23     1723.06     32.37 o 
  -1   7  11      141.82      194.63      6.88 o 
   0   7  11      125.81      341.76     22.33 o 
   1   7  11      130.98      182.57      6.29 o 
   2   7  11     1833.13     1689.13     16.07 o 
   3   7  11      338.71      337.40      9.38 o 
   4   7  11      101.29      117.41      6.95 o 
   5   7  11     2278.51     2219.07     21.89 o 
   6   7  11      420.75      373.34     10.39 o 
   7   7  11      179.25      201.08      8.95 o 
   8   7  11      287.34      352.04     11.38 o 
   9   7  11      489.50      514.14     14.68 o 
  10   7  11      601.64      561.93     16.09 o 
  11   7  11      132.89      127.69     14.95 o 
 -11   8  11      474.42      373.59     27.41 o 
 -10   8  11       27.93        1.48     15.44 o 
  -9   8  11       62.07       98.03     14.50 o 
  -8   8  11      751.27      683.98     23.05 o 
  -7   8  11     1478.97     1285.60     23.81 o 
  -6   8  11     1772.82     1691.89     33.71 o 
  -5   8  11      800.68      760.83     15.28 o 
  -4   8  11      299.46      310.75      8.88 o 
  -3   8  11     1046.04     1048.13     13.34 o 
  -2   8  11     6173.23     5880.15     55.17 o 
  -1   8  11      306.18      350.06     10.30 o 
   0   8  11     1368.36     1036.21     11.38 o 
   1   8  11      300.09      349.46      8.67 o 
   2   8  11     6162.21     5956.36     64.79 o 
   3   8  11     1043.46     1064.63     14.79 o 
   4   8  11      314.79      347.01     10.49 o 
   5   8  11      772.65      731.63     15.56 o 
   6   8  11     1796.04     1725.15     20.36 o 
   7   8  11     1463.27     1269.34     18.74 o 
   8   8  11      733.88      648.41     15.27 o 
   9   8  11       59.14       89.13     11.49 o 
  10   8  11       26.54       12.86     10.46 o 
  11   8  11      493.78      400.42     27.82 o 
 -11   9  11      249.85      261.78     25.29 o 
 -10   9  11      110.63      114.88     19.73 o 
  -9   9  11      200.49      260.01     22.40 o 
  -8   9  11        8.97       21.47     14.20 o 
  -7   9  11     1019.66      945.83     22.68 o 
  -6   9  11     2760.79     2519.42     37.73 o 
  -5   9  11      107.01      158.15     11.40 o 
  -4   9  11     1725.70     1605.14     19.31 o 
  -3   9  11     2043.49     1952.11     24.39 o 
  -2   9  11       54.89       76.31      7.02 o 
  -1   9  11      480.76      554.15     15.94 o 
   0   9  11      798.85      756.79     21.86 o 
   1   9  11      478.56      543.72     11.26 o 
   2   9  11       57.69       84.26      6.50 o 
   3   9  11     2044.58     1974.36     23.99 o 
   4   9  11     1715.53     1645.00     19.70 o 
   5   9  11      107.24      169.08      9.93 o 
   6   9  11     2780.83     2651.69     26.60 o 
   7   9  11     1016.83      936.85     17.11 o 
   8   9  11        7.88       35.67      9.82 o 
   9   9  11      198.93      267.51     14.95 o 
  10   9  11       98.89      129.77     13.41 o 
  11   9  11      250.06      247.50     21.50 o 
 -10  10  11      120.11      156.87     22.04 o 
  -9  10  11      348.77      390.95     22.99 o 
  -8  10  11      229.76      208.25     15.36 o 
  -7  10  11     1182.39     1066.60     24.56 o 
  -6  10  11       65.33       76.21     11.12 o 
  -5  10  11      437.82      692.68     21.46 o 
  -4  10  11     2852.71     2514.30     27.05 o 
  -3  10  11      604.12      633.29     14.07 o 
  -2  10  11     1803.29     1411.41     18.92 o 
  -1  10  11     1777.10     1727.44     23.30 o 
   0  10  11       53.08       62.64      7.51 o 
   1  10  11     1771.26     1708.50     24.26 o 
   2  10  11     1754.61     1446.62     17.75 o 
   3  10  11      586.60      636.28     14.36 o 
   4  10  11     2900.12     2524.63     27.10 o 
   5  10  11      447.64      733.40     15.92 o 
   6  10  11       68.99       81.09      9.96 o 
   7  10  11     1175.93     1117.44     22.08 o 
   8  10  11      237.26      206.38     14.82 o 
   9  10  11      337.08      369.22     18.92 o 
  10  10  11      120.24      148.06     16.20 o 
 -10  11  11      132.97      256.85     22.04 o 
  -9  11  11      683.00      626.70     27.07 o 
  -8  11  11      801.88      700.58     22.90 o 
  -7  11  11      638.95      574.66     20.44 o 
  -6  11  11      610.42      528.17     19.55 o 
  -5  11  11      616.81      650.53     17.65 o 
  -4  11  11       86.47      104.60     10.10 o 
  -3  11  11      269.58      273.43     11.45 o 
  -2  11  11       18.21       67.82      8.01 o 
  -1  11  11      126.60      214.26     10.50 o 
   0  11  11       72.04       97.28      9.16 o 
   1  11  11      125.68      200.88     12.08 o 
   2  11  11       18.06       72.59     10.00 o 
   3  11  11      263.77      289.24     15.70 o 
   4  11  11       80.50       85.78     10.60 o 
   5  11  11      620.68      659.63     17.35 o 
   6  11  11      626.49      546.78     17.03 o 
   7  11  11      655.27      585.89     18.25 o 
   8  11  11      812.78      743.39     22.85 o 
   9  11  11      680.86      622.56     22.56 o 
  10  11  11      129.28      274.67     21.25 o 
  -9  12  11      421.99      472.24     33.45 o 
  -8  12  11      435.74      400.64     20.13 o 
  -7  12  11      175.00      202.04     15.85 o 
  -6  12  11      317.24      351.82     17.95 o 
  -5  12  11      211.02      335.49     17.23 o 
  -4  12  11      284.89      262.61     13.56 o 
  -3  12  11      360.36      358.61     13.15 o 
  -2  12  11      377.63      494.46     14.64 o 
  -1  12  11     2639.50     2226.93     34.39 o 
   0  12  11     1666.58     1386.62     22.81 o 
   1  12  11     2613.97     2171.85     32.63 o 
   2  12  11      371.48      473.60     35.74 o 
   3  12  11      367.75      364.49     18.01 o 
   4  12  11      269.74      264.20     16.47 o 
   5  12  11      217.30      323.01     16.42 o 
   6  12  11      335.09      350.69     17.26 o 
   7  12  11      184.24      217.39     15.70 o 
   8  12  11      436.57      414.24     27.05 o 
   9  12  11      426.63      473.16     24.28 o 
  -8  13  11       41.76       40.74     13.87 o 
  -7  13  11       59.36       68.91     13.67 o 
  -6  13  11       32.58       17.96     11.60 o 
  -5  13  11      238.81      307.04     16.96 o 
  -4  13  11       25.66       79.79     10.60 o 
  -3  13  11     1325.31     1056.29     19.86 o 
  -2  13  11      259.76      223.32     12.81 o 
  -1  13  11      744.17      725.56     18.26 o 
   0  13  11     2447.17     1981.37     27.28 o 
   1  13  11      724.78      721.53     20.19 o 
   2  13  11      258.37      236.40     15.23 o 
   3  13  11     1321.84      999.31     26.30 o 
   4  13  11       28.18       89.28     13.63 o 
   5  13  11      242.87      299.26     18.81 o 
   6  13  11       35.17       31.26     11.80 o 
   7  13  11       62.21       97.69     14.24 o 
   8  13  11       40.95       27.65     15.68 o 
  -8  14  11       75.95      173.14     17.63 o 
  -7  14  11      156.49      126.63     16.02 o 
  -6  14  11       26.53       19.22     12.22 o 
  -5  14  11     1102.91      999.20     26.33 o 
  -4  14  11      351.34      398.83     17.06 o 
  -3  14  11      517.30      577.76     18.97 o 
  -2  14  11      476.93      630.79     22.53 o 
  -1  14  11      154.78      123.98     12.81 o 
   0  14  11        4.86        2.73     10.12 o 
   1  14  11      144.72       88.73     12.40 o 
   2  14  11      489.10      605.34     27.46 o 
   3  14  11      511.72      556.62     22.87 o 
   4  14  11      359.29      406.76     26.95 o 
   5  14  11     1103.99     1018.35     29.26 o 
   6  14  11       27.25       21.07     13.95 o 
   7  14  11      165.05      129.05     19.82 o 
   8  14  11       70.50      177.16     22.85 o 
  -7  15  11       26.53      114.31     46.89 o 
  -6  15  11      321.61      308.83     19.84 o 
  -5  15  11      105.21      148.89     15.70 o 
  -4  15  11      102.43      145.50     13.97 o 
  -3  15  11       34.02      260.18     18.94 o 
  -2  15  11      392.79      314.13     17.49 o 
  -1  15  11      447.09      694.93     22.50 o 
   0  15  11      413.40      304.61     17.20 o 
   1  15  11      448.85      725.51     22.62 o 
   2  15  11      399.57      336.47     18.17 o 
   3  15  11       33.29      272.80     17.25 o 
   4  15  11       95.44      132.41     15.31 o 
   5  15  11      105.25      159.43     18.03 o 
   6  15  11      324.30      314.29     22.06 o 
   7  15  11       26.02      115.60     22.02 o 
  -5  16  11      402.36      596.24     31.03 o 
  -4  16  11      149.93      189.84     19.50 o 
  -3  16  11      176.20      269.78     20.95 o 
  -2  16  11      125.04      296.61     20.73 o 
  -1  16  11       14.89       47.01     12.99 o 
   0  16  11      324.79      326.86     18.74 o 
   1  16  11       15.95       47.91     13.39 o 
   2  16  11      120.87      304.41     18.67 o 
   3  16  11      164.75      262.69     18.21 o 
   4  16  11      145.81      170.58     16.77 o 
   5  16  11      416.59      584.74     23.91 o 
  -3  17  11      500.45      478.03     25.68 o 
  -2  17  11      150.70      154.70     18.99 o 
  -1  17  11       29.26       39.04     13.92 o 
   0  17  11        8.73       23.25     13.14 o 
   1  17  11       31.30       40.95     13.99 o 
   2  17  11      149.81      163.54     16.74 o 
   3  17  11      511.86      442.98     24.51 o 
   0   0  12    13274.53    14825.86    111.09 o 
   1   0  12      937.72      953.78      8.28 o 
   2   0  12        7.50       28.93      2.60 o 
   3   0  12     2198.33     2060.03     22.72 o 
   4   0  12     5003.35     4623.94     42.59 o 
   5   0  12     3318.90     2806.18     20.64 o 
   6   0  12      400.83      403.97      9.89 o 
   7   0  12      662.79      651.10     12.73 o 
   8   0  12      307.98      319.99     12.68 o 
   9   0  12      753.58      799.15     18.41 o 
  10   0  12       28.98       59.84     10.83 o 
  11   0  12      389.87      394.03     18.71 o 
  12   0  12      111.42      147.54     15.77 o 
 -12   1  12      240.91      240.34     17.59 o 
 -11   1  12      232.11      207.52     15.79 o 
 -10   1  12      339.74      308.47     16.29 o 
  -9   1  12      310.77      262.44     14.07 o 
  -8   1  12      388.16      389.26     13.74 o 
  -7   1  12      210.31      247.64     10.86 o 
  -6   1  12     1969.58     2166.82     18.89 o 
  -5   1  12     4047.39     4155.49     46.72 o 
  -4   1  12     1757.83     2061.26     16.87 o 
  -3   1  12      868.02      801.49      9.99 o 
  -2   1  12     2928.21     2728.38     17.31 o 
  -1   1  12     3322.37     3394.98     33.61 o 
   0   1  12    64962.37    69111.16    355.89 o 
   1   1  12     3276.36     3260.14     28.66 o 
   2   1  12     2927.56     2745.50     20.15 o 
   3   1  12      865.43      809.60      8.66 o 
   4   1  12     1710.48     2020.24     15.91 o 
   5   1  12     3989.77     3997.51     36.18 o 
   6   1  12     1957.73     2169.74     26.05 o 
   7   1  12      197.69      229.17      9.38 o 
   8   1  12      392.70      379.60     13.33 o 
   9   1  12      313.13      273.92     12.06 o 
  10   1  12      318.51      287.26     15.81 o 
  11   1  12      231.83      212.02     15.39 o 
  12   1  12      233.65      232.06     17.60 o 
 -12   2  12      517.37      543.09     22.74 o 
 -11   2  12     1382.52     1395.36     29.99 o 
 -10   2  12      176.09      205.45     16.32 o 
  -9   2  12     3098.53     2908.81     34.59 o 
  -8   2  12     1576.67     1670.10     23.47 o 
  -7   2  12       25.35       35.89      6.93 o 
  -6   2  12     5483.62     5579.40     70.40 o 
  -5   2  12      841.83      818.10     14.24 o 
  -4   2  12     1155.01     1172.10     15.23 o 
  -3   2  12     5017.43     5392.52     53.54 o 
  -2   2  12     8437.21     8773.86     72.40 o 
  -1   2  12     4909.10     5348.14     22.93 o 
   0   2  12     1372.98     1891.22     15.61 o 
   1   2  12     4892.39     5380.66     48.46 o 
   2   2  12     8425.29     8823.45     68.12 o 
   3   2  12     5036.66     5396.25     35.34 o 
   4   2  12     1187.89     1207.62     11.53 o 
   5   2  12      823.62      773.89     10.85 o 
   6   2  12     5547.51     5456.49     32.38 o 
   7   2  12       21.69       30.42      6.10 o 
   8   2  12     1591.10     1724.10     20.60 o 
   9   2  12     3132.61     2961.64     29.09 o 
  10   2  12      188.22      194.75     13.07 o 
  11   2  12     1379.75     1396.81     29.29 o 
  12   2  12      506.29      524.74     21.65 o 
 -12   3  12      390.66      381.54     20.45 o 
 -11   3  12      294.60      285.86     17.66 o 
 -10   3  12      273.62      265.34     17.62 o 
  -9   3  12      836.76      813.56     22.53 o 
  -8   3  12      677.61      631.28     17.39 o 
  -7   3  12      908.58      853.80     20.25 o 
  -6   3  12      516.28      657.14     20.78 o 
  -5   3  12      477.01      499.96     12.24 o 
  -4   3  12     2391.66     2394.62     31.30 o 
  -3   3  12     6913.57     7094.62     83.81 o 
  -2   3  12       69.09      115.15      6.18 o 
  -1   3  12     2479.96     2423.82     16.83 o 
   0   3  12      923.94      911.11      9.49 o 
   1   3  12     2476.99     2432.28     21.59 o 
   2   3  12       64.99      112.67      4.40 o 
   3   3  12     6938.49     7198.90     52.73 o 
   4   3  12     2386.79     2343.49     24.53 o 
   5   3  12      479.71      492.98     12.17 o 
   6   3  12      529.54      654.63     14.00 o 
   7   3  12      889.61      850.81     13.69 o 
   8   3  12      664.07      632.51     13.55 o 
   9   3  12      846.29      812.77     19.19 o 
  10   3  12      270.33      254.00     14.00 o 
  11   3  12      294.65      310.11     17.59 o 
  12   3  12      381.01      411.55     22.74 o 
 -12   4  12      169.61      209.63     20.17 o 
 -11   4  12      667.79      629.06     22.55 o 
 -10   4  12      450.00      438.19     21.32 o 
  -9   4  12     1966.01     1757.38     28.56 o 
  -8   4  12      459.60      464.59     29.50 o 
  -7   4  12      134.40      197.02     15.66 o 
  -6   4  12       17.66       16.47      6.26 o 
  -5   4  12     1331.57     1489.08     16.05 o 
  -4   4  12     1173.39     1141.16     12.61 o 
  -3   4  12     2859.23     3092.96     32.33 o 
  -2   4  12      650.62      538.19      7.80 o 
  -1   4  12      371.93      821.32     10.31 o 
   0   4  12     6799.68     6631.27     25.35 o 
   1   4  12      394.10      841.45     19.74 o 
   2   4  12      638.38      551.71      8.94 o 
   3   4  12     2815.23     3069.79     28.15 o 
   4   4  12     1133.86     1074.62     11.80 o 
   5   4  12     1353.03     1495.46     14.07 o 
   6   4  12       23.07       22.96      4.84 o 
   7   4  12      137.16      207.99      8.14 o 
   8   4  12      473.33      466.91     11.22 o 
   9   4  12     1985.25     1871.30     22.90 o 
  10   4  12      434.42      419.86     16.92 o 
  11   4  12      654.19      635.61     22.08 o 
  12   4  12      182.18      266.30     18.55 o 
 -12   5  12      214.13      243.20     21.08 o 
 -11   5  12      146.61      166.29     17.43 o 
 -10   5  12     1099.53      965.31     26.72 o 
  -9   5  12      145.59      207.27     18.76 o 
  -8   5  12      196.61      189.85     16.88 o 
  -7   5  12       17.84      121.23     11.14 o 
  -6   5  12     1731.52     1551.24     34.30 o 
  -5   5  12      738.78      705.50     13.43 o 
  -4   5  12      990.29      972.83     10.63 o 
  -3   5  12     1435.86     1401.56     12.35 o 
  -2   5  12     3289.10     3406.34     31.95 o 
  -1   5  12     3871.71     3794.16     21.37 o 
   0   5  12    24225.42    23530.84    109.95 o 
   1   5  12     3831.66     3772.84     17.05 o 
   2   5  12     3281.28     3272.76     35.82 o 
   3   5  12     1429.33     1411.82     15.39 o 
   4   5  12      977.40      937.70     11.07 o 
   5   5  12      748.68      715.19     10.17 o 
   6   5  12     1744.46     1534.57     15.08 o 
   7   5  12       15.55      123.78      6.98 o 
   8   5  12      208.13      196.95      8.88 o 
   9   5  12      140.71      234.86     11.04 o 
  10   5  12     1097.15      952.24     22.23 o 
  11   5  12      150.64      164.91     15.29 o 
  12   5  12      209.72      261.79     18.60 o 
 -12   6  12      146.13      138.21     21.74 o 
 -11   6  12      204.21      239.05     19.83 o 
 -10   6  12      199.65      271.05     21.84 o 
  -9   6  12      250.53      158.33     18.28 o 
  -8   6  12      151.20      149.28     16.40 o 
  -7   6  12     1087.78      926.23     26.40 o 
  -6   6  12     1521.35     1435.61     27.56 o 
  -5   6  12     1535.65     1585.66     18.75 o 
  -4   6  12     1220.92     1341.15     15.83 o 
  -3   6  12     2069.24     1953.78     21.70 o 
  -2   6  12     1384.88     1932.74     18.33 o 
  -1   6  12      999.40      978.39     12.29 o 
   0   6  12      424.35      498.49     20.64 o 
   1   6  12     1041.83     1017.34     19.10 o 
   2   6  12     1403.09     1927.29     28.94 o 
   3   6  12     2020.99     1865.94     18.09 o 
   4   6  12     1212.13     1351.18     14.42 o 
   5   6  12     1494.34     1534.90     16.40 o 
   6   6  12     1537.99     1448.38     17.05 o 
   7   6  12     1112.32      913.51     14.46 o 
   8   6  12      147.24      170.48      8.92 o 
   9   6  12      262.41      178.19     10.58 o 
  10   6  12      193.34      252.36     12.45 o 
  11   6  12      189.10      240.27     17.14 o 
  12   6  12      140.75      139.86     18.84 o 
 -11   7  12      479.08      458.79     28.44 o 
 -10   7  12      455.03      481.75     27.30 o 
  -9   7  12      153.57      141.81     18.20 o 
  -8   7  12      351.97      269.91     19.83 o 
  -7   7  12      153.16      202.62     14.41 o 
  -6   7  12      748.28      662.31     19.85 o 
  -5   7  12       69.96       93.99      8.23 o 
  -4   7  12     1647.89     1401.42     18.94 o 
  -3   7  12      703.24      622.09     10.08 o 
  -2   7  12     1395.28     1409.97     16.71 o 
  -1   7  12      182.46      209.10      6.65 o 
   0   7  12     2991.42     2671.65     28.50 o 
   1   7  12      188.03      214.35      6.54 o 
   2   7  12     1427.39     1418.46     14.88 o 
   3   7  12      708.26      616.26     11.49 o 
   4   7  12     1677.24     1425.51     19.01 o 
   5   7  12       70.21       94.04      7.64 o 
   6   7  12      758.35      646.56     12.39 o 
   7   7  12      159.31      226.88      9.53 o 
   8   7  12      350.54      270.82     10.71 o 
   9   7  12      153.17      148.19     10.15 o 
  10   7  12      448.49      484.58     15.59 o 
  11   7  12      470.37      453.52     20.55 o 
 -11   8  12       13.65       52.42     18.49 o 
 -10   8  12      140.19      103.77     18.64 o 
  -9   8  12      340.65      360.55     23.55 o 
  -8   8  12      597.30      697.59     23.06 o 
  -7   8  12      763.27      752.37     19.57 o 
  -6   8  12     1652.53     1566.28     22.97 o 
  -5   8  12      734.91      712.25     14.09 o 
  -4   8  12      520.10      387.95      9.65 o 
  -3   8  12      316.31      406.39      9.50 o 
  -2   8  12     5850.92     5685.95     79.21 o 
  -1   8  12      877.71      722.37     11.08 o 
   0   8  12       23.38       28.27      3.90 o 
   1   8  12      871.96      713.95     11.20 o 
   2   8  12     5778.19     5737.84     79.38 o 
   3   8  12      326.99      415.88     11.47 o 
   4   8  12      526.02      397.06     10.96 o 
   5   8  12      718.74      729.54     14.68 o 
   6   8  12     1652.38     1545.07     20.71 o 
   7   8  12      753.78      733.91     15.40 o 
   8   8  12      571.74      668.46     15.67 o 
   9   8  12      353.43      361.59     14.75 o 
  10   8  12      138.54      113.32     13.07 o 
  11   8  12       12.20       38.56     18.13 o 
 -11   9  12      122.29      148.38     22.81 o 
 -10   9  12      239.09      217.05     23.00 o 
  -9   9  12      358.29      420.39     27.58 o 
  -8   9  12      130.42      104.05     14.31 o 
  -7   9  12       34.61      159.86     12.89 o 
  -6   9  12      575.68      753.83     20.47 o 
  -5   9  12      190.94      164.16     10.65 o 
  -4   9  12      577.85      571.55     13.34 o 
  -3   9  12     3917.85     3432.13     30.37 o 
  -2   9  12      653.60      697.28     13.73 o 
  -1   9  12      420.16      473.33     13.50 o 
   0   9  12      645.08      777.04     15.16 o 
   1   9  12      414.50      422.46     13.05 o 
   2   9  12      640.21      706.42     12.79 o 
   3   9  12     3989.18     3532.96     56.86 o 
   4   9  12      593.91      597.26     13.49 o 
   5   9  12      186.20      175.26      9.61 o 
   6   9  12      580.97      763.18     16.41 o 
   7   9  12       29.48      131.88      9.84 o 
   8   9  12      127.65      103.36     11.08 o 
   9   9  12      373.51      427.52     17.36 o 
  10   9  12      242.72      217.34     15.44 o 
  11   9  12      118.58      149.62     22.79 o 
 -10  10  12      481.62      421.63     24.72 o 
  -9  10  12      350.20      372.34     22.60 o 
  -8  10  12      177.61      192.77     17.48 o 
  -7  10  12      357.96      513.43     19.10 o 
  -6  10  12       74.44       90.00     11.71 o 
  -5  10  12     2079.24     1823.09     32.09 o 
  -4  10  12     1581.28     1723.39     24.35 o 
  -3  10  12      493.09      479.77     13.10 o 
  -2  10  12      381.39      558.02     13.66 o 
  -1  10  12       38.32      228.16     13.52 o 
   0  10  12     1618.29     1320.82     25.70 o 
   1  10  12       45.43      239.86     14.14 o 
   2  10  12      357.79      512.57     22.49 o 
   3  10  12      514.05      500.05     19.17 o 
   4  10  12     1576.74     1781.86     34.31 o 
   5  10  12     2108.39     1924.23     31.72 o 
   6  10  12       80.49       95.31     10.10 o 
   7  10  12      343.29      514.44     17.11 o 
   8  10  12      169.36      176.42     14.45 o 
   9  10  12      357.34      362.92     20.56 o 
  10  10  12      479.51      442.68     21.38 o 
 -10  11  12      246.02      196.67     20.58 o 
  -9  11  12      596.24      738.61     28.64 o 
  -8  11  12      194.74      239.80     16.59 o 
  -7  11  12      151.77      207.71     15.29 o 
  -6  11  12      635.13      621.73     20.66 o 
  -5  11  12      213.09      190.65     14.06 o 
  -4  11  12       84.33      106.65     10.04 o 
  -3  11  12      345.07      303.34     11.88 o 
  -2  11  12      890.11      775.65     16.03 o 
  -1  11  12      504.83      545.15     14.29 o 
   0  11  12        3.78       24.29      7.72 o 
   1  11  12      508.36      502.68     19.30 o 
   2  11  12      886.08      767.32     18.79 o 
   3  11  12      360.16      327.59     12.72 o 
   4  11  12       82.88      107.88     10.91 o 
   5  11  12      214.83      193.29     13.43 o 
   6  11  12      655.55      676.48     20.13 o 
   7  11  12      153.85      222.08     13.41 o 
   8  11  12      202.08      263.48     16.57 o 
   9  11  12      605.36      749.79     24.54 o 
  10  11  12      248.86      219.70     20.58 o 
  -9  12  12      448.13      506.73     26.20 o 
  -8  12  12       33.74       39.60     13.20 o 
  -7  12  12      144.88      185.29     15.22 o 
  -6  12  12      596.53      557.93     20.60 o 
  -5  12  12     1091.36      950.29     24.12 o 
  -4  12  12       25.95       49.70      9.78 o 
  -3  12  12      883.28      849.61     17.45 o 
  -2  12  12     2769.67     2784.42     28.52 o 
  -1  12  12      165.30      222.52     21.39 o 
   0  12  12      170.84      248.64     14.74 o 
   1  12  12      171.10      222.34     12.31 o 
   2  12  12     2788.76     2722.62     53.42 o 
   3  12  12      882.87      825.88     23.35 o 
   4  12  12       23.09       43.17     11.85 o 
   5  12  12     1064.84      954.30     23.02 o 
   6  12  12      582.81      559.82     20.28 o 
   7  12  12      140.90      192.21     15.32 o 
   8  12  12       35.59       38.14     14.56 o 
   9  12  12      432.08      502.25     25.25 o 
  -8  13  12       76.59      130.42     15.98 o 
  -7  13  12      236.23      340.00     19.38 o 
  -6  13  12        0.19       35.18     12.05 o 
  -5  13  12       18.35       28.32     11.52 o 
  -4  13  12      315.01      282.53     14.61 o 
  -3  13  12        5.59       94.22     11.63 o 
  -2  13  12       75.84      112.08     10.12 o 
  -1  13  12      115.81      171.37     12.09 o 
   0  13  12     2481.74     2643.57     31.20 o 
   1  13  12      115.93      146.35     13.16 o 
   2  13  12       69.85      133.36     14.20 o 
   3  13  12        5.22       95.27     13.12 o 
   4  13  12      303.01      283.91     17.73 o 
   5  13  12       18.09       37.49     13.06 o 
   6  13  12        0.25       -3.40     12.30 o 
   7  13  12      239.78      354.39     18.95 o 
   8  13  12       78.38      117.52     17.39 o 
  -7  14  12       18.06       32.47     13.33 o 
  -6  14  12       42.52       45.72     13.28 o 
  -5  14  12       41.90      314.47     18.15 o 
  -4  14  12      482.47      405.17     17.23 o 
  -3  14  12      301.01      375.83     16.56 o 
  -2  14  12     1146.97     1320.44     24.82 o 
  -1  14  12      256.73      264.99     15.81 o 
   0  14  12      273.90      274.57     15.83 o 
   1  14  12      249.11      263.72     15.92 o 
   2  14  12     1148.31     1308.58     27.58 o 
   3  14  12      305.44      401.06     20.60 o 
   4  14  12      476.49      379.84     26.48 o 
   5  14  12       39.80      291.03     23.08 o 
   6  14  12       47.80       36.74     15.06 o 
   7  14  12       16.84       26.98     15.18 o 
  -6  15  12       77.87      109.98     15.82 o 
  -5  15  12       38.89       83.66     14.80 o 
  -4  15  12        5.37       72.34     12.39 o 
  -3  15  12     1038.41      881.15     28.08 o 
  -2  15  12      245.30      303.48     19.81 o 
  -1  15  12     1173.25     1086.30     27.08 o 
   0  15  12        1.89        2.39     10.71 o 
   1  15  12     1150.56     1095.39     26.54 o 
   2  15  12      245.02      316.10     18.08 o 
   3  15  12     1043.68      910.55     25.49 o 
   4  15  12        5.64       82.65     15.77 o 
   5  15  12       40.94       91.97     16.95 o 
   6  15  12       77.05       85.28     17.79 o 
  -5  16  12      377.52      372.94     27.54 o 
  -4  16  12      525.60      552.22     30.03 o 
  -3  16  12      123.77      169.90     18.35 o 
  -2  16  12      610.76      639.58     26.37 o 
  -1  16  12       63.61       55.10     13.19 o 
   0  16  12       11.84       10.78     12.61 o 
   1  16  12       61.66       61.22     13.35 o 
   2  16  12      610.95      693.57     24.01 o 
   3  16  12      124.22      182.99     18.07 o 
   4  16  12      518.68      529.43     23.56 o 
   5  16  12      376.10      370.61     21.23 o 
  -3  17  12      186.03      294.23     22.25 o 
  -2  17  12      101.03      124.30     18.67 o 
  -1  17  12       50.01       64.75     16.72 o 
   0  17  12        5.74       33.58     14.06 o 
   1  17  12       49.79       85.43     15.10 o 
   2  17  12       98.55      128.07     16.33 o 
   3  17  12      193.36      312.69     20.27 o 
   1   0  13     1839.39     1457.13     14.27 o 
   2   0  13     1024.30     1072.45     10.35 o 
   3   0  13        7.47        8.63      2.83 o 
   4   0  13     2260.10     2154.05     18.29 o 
   5   0  13     3285.05     3142.54     32.26 o 
   6   0  13       67.13       58.08      5.67 o 
   7   0  13       25.06       12.22      5.52 o 
   8   0  13      926.29      914.46     18.12 o 
   9   0  13     2692.22     2500.22     35.68 o 
  10   0  13        5.85       14.88      9.88 o 
  11   0  13        9.23       28.61     11.79 o 
  12   0  13       72.18       62.94     13.87 o 
 -12   1  13       95.64       97.38     14.82 o 
 -11   1  13       51.23       79.28     12.48 o 
 -10   1  13      290.75      259.98     17.01 o 
  -9   1  13      106.47       96.76     10.08 o 
  -8   1  13      817.08      880.21     18.25 o 
  -7   1  13      820.46      796.84     16.05 o 
  -6   1  13     1203.03     1192.82     14.58 o 
  -5   1  13     2108.59     2127.01     18.83 o 
  -4   1  13     1895.55     2131.21     16.32 o 
  -3   1  13      682.67      713.93      9.14 o 
  -2   1  13     2316.09     2407.00     31.26 o 
  -1   1  13      677.04      707.48      7.67 o 
   0   1  13     2572.55     2775.19     41.54 o 
   1   1  13      697.00      736.84      9.37 o 
   2   1  13     2219.68     2353.86     22.74 o 
   3   1  13      711.55      758.43     11.34 o 
   4   1  13     1804.61     2009.08     15.55 o 
   5   1  13     2086.55     2091.48     21.98 o 
   6   1  13     1201.92     1188.14     15.00 o 
   7   1  13      801.75      785.10     13.93 o 
   8   1  13      849.58      901.70     17.63 o 
   9   1  13      104.41       93.60      9.81 o 
  10   1  13      298.36      280.73     14.50 o 
  11   1  13       48.85       63.05     12.56 o 
  12   1  13      100.75      114.59     14.91 o 
 -12   2  13      530.24      525.18     22.34 o 
 -11   2  13     1310.67     1323.73     29.49 o 
 -10   2  13      254.39      285.55     17.87 o 
  -9   2  13      736.21      715.57     19.64 o 
  -8   2  13       31.50       42.54      7.98 o 
  -7   2  13      117.99      152.24      9.30 o 
  -6   2  13       55.92       56.58      5.49 o 
  -5   2  13     2008.07     2033.22     21.10 o 
  -4   2  13     3220.05     3572.11     32.07 o 
  -3   2  13     3813.87     3364.75     29.36 o 
  -2   2  13     5851.89     6348.44     54.57 o 
  -1   2  13    10887.42    10941.51     49.99 o 
   0   2  13    17043.62    16845.38     73.24 o 
   1   2  13    10994.48    11282.16     65.05 o 
   2   2  13     5899.77     6318.96     48.24 o 
   3   2  13     3795.60     3408.35     19.99 o 
   4   2  13     3167.54     3452.18     18.88 o 
   5   2  13     2055.01     2069.11     15.92 o 
   6   2  13       51.66       55.90      6.00 o 
   7   2  13      111.33      155.48      8.19 o 
   8   2  13       30.39       49.09      7.25 o 
   9   2  13      721.02      738.62     16.76 o 
  10   2  13      258.19      297.79     14.83 o 
  11   2  13     1349.84     1384.55     29.29 o 
  12   2  13      515.52      491.33     21.81 o 
 -12   3  13       40.16       34.69     13.35 o 
 -11   3  13      867.84      869.54     25.33 o 
 -10   3  13      107.13      131.73     15.11 o 
  -9   3  13      114.64      120.75     11.66 o 
  -8   3  13     1040.97      942.67     20.45 o 
  -7   3  13      331.91      418.92     13.45 o 
  -6   3  13     7390.84     7754.27    158.29 o 
  -5   3  13      367.60      359.49     11.00 o 
  -4   3  13     3793.53     3878.60     28.37 o 
  -3   3  13     9137.61     9123.98     92.56 o 
  -2   3  13     8567.26     9284.10     87.63 o 
  -1   3  13     1593.59     1814.89     15.16 o 
   0   3  13     2890.18     2799.18     22.75 o 
   1   3  13     1559.58     1819.29     21.74 o 
   2   3  13     8617.49     9398.44     67.99 o 
   3   3  13     9219.58     9137.04     72.32 o 
   4   3  13     3794.56     3935.27     21.37 o 
   5   3  13      354.78      349.72      8.20 o 
   6   3  13     7470.88     7682.57     46.68 o 
   7   3  13      320.15      415.45     10.97 o 
   8   3  13     1030.85      940.24     15.57 o 
   9   3  13      106.92      107.53      9.45 o 
  10   3  13      109.28      138.91     12.13 o 
  11   3  13      872.92      907.36     31.26 o 
  12   3  13       47.14       63.41     15.28 o 
 -12   4  13     1032.85      953.30     31.38 o 
 -11   4  13      390.56      370.63     22.19 o 
 -10   4  13      122.96      134.39     14.70 o 
  -9   4  13      257.98      268.25     16.54 o 
  -8   4  13      150.64      209.67     17.25 o 
  -7   4  13     2370.89     2296.05     38.56 o 
  -6   4  13      890.66      838.03     16.79 o 
  -5   4  13       21.22       61.99      6.89 o 
  -4   4  13     2742.27     2887.51     30.02 o 
  -3   4  13      921.57      857.19     12.00 o 
  -2   4  13     2710.57     2729.02     26.27 o 
  -1   4  13     6588.56     6174.21     54.10 o 
   0   4  13       22.16       12.04      3.57 o 
   1   4  13     6622.83     6215.12     58.95 o 
   2   4  13     2733.34     2733.22     18.60 o 
   3   4  13      911.65      833.52      9.58 o 
   4   4  13     2775.47     2905.17     19.02 o 
   5   4  13       19.47       50.72      4.80 o 
   6   4  13      870.32      821.73     12.18 o 
   7   4  13     2335.15     2283.62     19.21 o 
   8   4  13      152.21      202.48      8.55 o 
   9   4  13      252.82      261.19     11.56 o 
  10   4  13      121.36      114.64     12.04 o 
  11   4  13      394.77      349.66     18.32 o 
  12   4  13     1044.88      984.63     27.92 o 
 -12   5  13      461.09      465.32     25.09 o 
 -11   5  13      421.54      441.59     26.51 o 
 -10   5  13       93.70       88.71     13.58 o 
  -9   5  13     1296.41     1215.93     34.34 o 
  -8   5  13       76.11       84.61     14.49 o 
  -7   5  13     1930.38     1749.51     34.95 o 
  -6   5  13      278.75      308.42     14.26 o 
  -5   5  13     1110.28     1031.35     13.31 o 
  -4   5  13      209.23      167.62      5.98 o 
  -3   5  13     2321.59     2454.40     21.66 o 
  -2   5  13       85.68      106.56      4.40 o 
  -1   5  13     3444.48     3573.97     21.13 o 
   0   5  13     4089.42     4727.43     35.06 o 
   1   5  13     3448.10     3590.60     27.26 o 
   2   5  13       93.23      114.96      4.97 o 
   3   5  13     2194.22     2310.97     19.45 o 
   4   5  13      221.85      178.21      6.50 o 
   5   5  13     1097.25     1021.60     12.86 o 
   6   5  13      281.08      322.72     11.39 o 
   7   5  13     1934.97     1758.19     17.31 o 
   8   5  13       73.86       85.62      7.55 o 
   9   5  13     1282.40     1237.20     19.53 o 
  10   5  13       91.34       93.13     11.70 o 
  11   5  13      414.51      408.65     18.32 o 
  12   5  13      467.53      456.93     21.86 o 
 -12   6  13      245.05      257.58     21.52 o 
 -11   6  13      234.26      242.34     22.91 o 
 -10   6  13      116.74      155.89     19.49 o 
  -9   6  13      289.37      286.48     22.89 o 
  -8   6  13       94.21      121.59     16.17 o 
  -7   6  13      107.05      178.05     13.26 o 
  -6   6  13     1320.28     1211.28     26.82 o 
  -5   6  13      266.54      242.44      9.87 o 
  -4   6  13      830.13      711.34     11.41 o 
  -3   6  13     1938.58     1897.10     20.85 o 
  -2   6  13     2895.67     2776.02     27.42 o 
  -1   6  13     2471.12     2545.64     19.02 o 
   0   6  13     1336.20     1378.17     13.65 o 
   1   6  13     2490.43     2595.37     20.62 o 
   2   6  13     2984.88     2821.62     36.20 o 
   3   6  13     1945.59     1859.29     18.86 o 
   4   6  13      843.35      789.11     11.76 o 
   5   6  13      264.38      259.49      8.94 o 
   6   6  13     1337.28     1240.49     15.53 o 
   7   6  13      111.09      178.08      8.60 o 
   8   6  13      106.49      146.92      8.64 o 
   9   6  13      292.54      304.65     12.44 o 
  10   6  13      117.74      149.47     11.83 o 
  11   6  13      229.81      224.10     15.50 o 
  12   6  13      237.78      279.93     24.15 o 
 -11   7  13      193.46      156.99     21.48 o 
 -10   7  13      287.90      346.90     25.00 o 
  -9   7  13       37.22       51.42     15.14 o 
  -8   7  13      208.56      143.78     17.13 o 
  -7   7  13     3827.85     3618.30     42.84 o 
  -6   7  13      385.07      384.22     16.68 o 
  -5   7  13      189.56      217.51      9.07 o 
  -4   7  13     2453.37     2330.10     29.83 o 
  -3   7  13     1468.16     1483.97     27.03 o 
  -2   7  13      788.28      781.29     10.41 o 
  -1   7  13     1666.89     1685.92     21.12 o 
   0   7  13        8.98       91.39      5.45 o 
   1   7  13     1613.69     1665.94     17.62 o 
   2   7  13      798.04      752.10     11.94 o 
   3   7  13     1472.17     1444.73     19.27 o 
   4   7  13     2411.40     2285.24     21.31 o 
   5   7  13      178.48      220.61      9.77 o 
   6   7  13      384.68      384.69     11.29 o 
   7   7  13     3872.43     3556.92     46.67 o 
   8   7  13      211.80      152.16      9.09 o 
   9   7  13       38.68       55.71      8.69 o 
  10   7  13      282.65      352.28     14.37 o 
  11   7  13      193.48      187.19     18.46 o 
 -11   8  13      320.86      338.31     28.03 o 
 -10   8  13      126.79      162.26     21.01 o 
  -9   8  13      297.44      303.61     22.58 o 
  -8   8  13       18.84       72.60     15.14 o 
  -7   8  13       76.69      117.96     11.52 o 
  -6   8  13      544.67      557.22     17.49 o 
  -5   8  13      514.61      484.54     13.71 o 
  -4   8  13      169.01      181.42      8.29 o 
  -3   8  13      161.85      172.85      8.19 o 
  -2   8  13     2440.22     2379.67     26.26 o 
  -1   8  13      948.61      977.68     18.03 o 
   0   8  13     1754.37     1701.85     16.33 o 
   1   8  13      975.83      996.52     16.35 o 
   2   8  13     2452.80     2424.00     20.04 o 
   3   8  13      159.80      174.84      8.33 o 
   4   8  13      156.83      176.96      8.76 o 
   5   8  13      490.09      464.78     12.62 o 
   6   8  13      546.34      559.44     14.23 o 
   7   8  13       77.61      115.02      9.55 o 
   8   8  13       15.65       77.46      8.83 o 
   9   8  13      296.26      341.35     14.71 o 
  10   8  13      119.98      160.00     13.77 o 
  11   8  13      332.99      359.79     22.75 o 
 -11   9  13       13.68       28.25     18.77 o 
 -10   9  13      144.90      157.00     18.12 o 
  -9   9  13      559.09      480.10     23.30 o 
  -8   9  13       24.04       40.70     13.20 o 
  -7   9  13      690.48      641.72     19.69 o 
  -6   9  13      466.79      439.63     17.10 o 
  -5   9  13      435.81      399.64     16.07 o 
  -4   9  13     2957.21     2657.28     27.93 o 
  -3   9  13     1265.88     1639.47     19.66 o 
  -2   9  13     2285.04     2052.02     21.16 o 
  -1   9  13     2255.80     2207.07     37.30 o 
   0   9  13      176.63      209.05     11.99 o 
   1   9  13     2281.46     2203.01     23.98 o 
   2   9  13     2280.81     2113.96     19.88 o 
   3   9  13     1306.80     1609.73     49.99 o 
   4   9  13     2976.02     2687.47     25.58 o 
   5   9  13      459.75      409.73     12.76 o 
   6   9  13      477.38      471.28     13.97 o 
   7   9  13      679.18      627.71     15.97 o 
   8   9  13       23.82       19.63      9.45 o 
   9   9  13      568.95      514.65     20.21 o 
  10   9  13      155.86      175.68     15.71 o 
  11   9  13       12.55       54.76     19.88 o 
 -10  10  13       85.53       86.24     16.89 o 
  -9  10  13       28.57       33.25     14.60 o 
  -8  10  13       65.72       83.89     15.06 o 
  -7  10  13      768.93      689.47     21.35 o 
  -6  10  13      254.51      263.34     15.18 o 
  -5  10  13       81.73      116.22     11.82 o 
  -4  10  13     1522.50     1423.76     33.65 o 
  -3  10  13     1143.96     1061.02     17.39 o 
  -2  10  13     1853.45     1577.71     20.93 o 
  -1  10  13      396.16      399.76     12.07 o 
   0  10  13      826.90      893.09     17.38 o 
   1  10  13      400.44      379.65     13.80 o 
   2  10  13     1835.86     1613.46     21.26 o 
   3  10  13     1158.48     1059.26     19.47 o 
   4  10  13     1531.56     1523.25     35.50 o 
   5  10  13       82.68      109.21      9.20 o 
   6  10  13      245.78      242.96     11.62 o 
   7  10  13      775.85      681.86     18.53 o 
   8  10  13       71.65       96.48     12.85 o 
   9  10  13       25.36       49.53     12.68 o 
  10  10  13       86.43      113.70     15.14 o 
 -10  11  13      359.85      400.88     25.68 o 
  -9  11  13      901.05      843.38     29.25 o 
  -8  11  13      440.28      423.90     23.01 o 
  -7  11  13      689.62      719.74     22.58 o 
  -6  11  13      481.99      531.56     19.92 o 
  -5  11  13      392.86      349.40     16.82 o 
  -4  11  13      448.84      475.38     15.71 o 
  -3  11  13      591.42      501.54     13.88 o 
  -2  11  13       63.02      182.48     10.31 o 
  -1  11  13      230.69      378.59     12.79 o 
   0  11  13       11.45       50.18      8.49 o 
   1  11  13      228.75      394.81     19.28 o 
   2  11  13       66.44      184.05     14.72 o 
   3  11  13      594.42      458.61     15.93 o 
   4  11  13      448.03      525.51     15.94 o 
   5  11  13      387.42      351.50     15.87 o 
   6  11  13      497.26      506.39     18.55 o 
   7  11  13      691.75      735.19     22.16 o 
   8  11  13      445.01      413.29     21.74 o 
   9  11  13      913.91      880.71     29.16 o 
  10  11  13      359.36      359.99     27.02 o 
  -9  12  13       80.72      154.57     19.30 o 
  -8  12  13      116.76      169.30     20.20 o 
  -7  12  13      287.49      278.18     17.57 o 
  -6  12  13      125.20      255.49     16.32 o 
  -5  12  13       34.74      148.75     13.65 o 
  -4  12  13      189.20      194.49     12.52 o 
  -3  12  13        8.15       59.32      9.64 o 
  -2  12  13      990.66     1162.46     25.90 o 
  -1  12  13      340.85      408.48     13.85 o 
   0  12  13      670.18      572.93     16.21 o 
   1  12  13      345.09      434.48     15.05 o 
   2  12  13      982.71     1168.44     23.44 o 
   3  12  13        6.70       52.17     11.53 o 
   4  12  13      184.93      182.90     15.18 o 
   5  12  13       32.77      137.96     12.79 o 
   6  12  13      130.31      249.25     17.84 o 
   7  12  13      291.21      269.35     16.57 o 
   8  12  13      113.17      166.66     18.08 o 
   9  12  13       82.40      168.89     19.62 o 
  -8  13  13      335.44      323.29     20.02 o 
  -7  13  13      559.79      460.98     21.27 o 
  -6  13  13      403.38      378.84     19.10 o 
  -5  13  13      151.19      154.23     14.67 o 
  -4  13  13      264.82      289.93     15.02 o 
  -3  13  13       81.59      101.88     11.33 o 
  -2  13  13      280.72      312.04     13.46 o 
  -1  13  13     1047.00      893.81     19.79 o 
   0  13  13     1749.77     1612.82     25.19 o 
   1  13  13     1035.30      916.66     22.73 o 
   2  13  13      291.92      328.00     19.64 o 
   3  13  13       78.45      101.03     13.35 o 
   4  13  13      267.23      269.29     17.65 o 
   5  13  13      157.81      159.07     15.91 o 
   6  13  13      403.59      390.52     21.40 o 
   7  13  13      552.66      492.18     21.09 o 
   8  13  13      345.54      309.59     21.79 o 
  -7  14  13       89.59      104.44     15.64 o 
  -6  14  13       66.29       37.20     13.10 o 
  -5  14  13      379.81      378.73     19.65 o 
  -4  14  13      194.77      216.40     14.33 o 
  -3  14  13      407.63      309.77     15.80 o 
  -2  14  13      473.36      480.36     17.15 o 
  -1  14  13       47.44       95.14     11.20 o 
   0  14  13        9.60       83.48     12.12 o 
   1  14  13       42.54       99.00     12.28 o 
   2  14  13      488.54      510.15     19.63 o 
   3  14  13      402.41      293.33     18.56 o 
   4  14  13      195.25      214.95     18.19 o 
   5  14  13      364.08      364.61     21.34 o 
   6  14  13       66.56       31.84     14.83 o 
   7  14  13       91.03       87.12     17.34 o 
  -6  15  13        9.54       39.58     13.85 o 
  -5  15  13       76.84      136.06     15.22 o 
  -4  15  13      676.20      682.83     21.34 o 
  -3  15  13      225.75      249.74     16.96 o 
  -2  15  13      176.39      282.60     19.78 o 
  -1  15  13      143.70      327.76     18.06 o 
   0  15  13      272.88      237.78     16.53 o 
   1  15  13      145.72      335.30     18.21 o 
   2  15  13      187.52      272.92     17.33 o 
   3  15  13      226.75      243.08     18.89 o 
   4  15  13      674.56      656.81     28.80 o 
   5  15  13       76.22      117.92     17.60 o 
   6  15  13        9.36       43.35     16.44 o 
  -5  16  13      114.30      121.34     18.59 o 
  -4  16  13      189.24      203.73     22.25 o 
  -3  16  13      102.27      108.04     16.97 o 
  -2  16  13      600.22      639.64     26.66 o 
  -1  16  13       76.30      109.17     14.64 o 
   0  16  13      139.20      184.43     16.24 o 
   1  16  13       81.13      106.49     14.88 o 
   2  16  13      595.36      635.60     23.45 o 
   3  16  13       98.59      106.09     15.70 o 
   4  16  13      188.46      214.01     21.11 o 
   5  16  13      112.71       93.11     18.08 o 
  -3  17  13       54.39      175.32     20.25 o 
  -2  17  13       27.32       28.36     16.28 o 
  -1  17  13       19.63       50.22     16.52 o 
   0  17  13      253.95      220.67     19.55 o 
   1  17  13       18.83       66.50     15.18 o 
   2  17  13       26.27       36.52     14.25 o 
   3  17  13       59.85      184.52     17.88 o 
   0   0  14     4401.49     4660.33     50.03 o 
   1   0  14     6170.68     6623.88     43.56 o 
   2   0  14    21177.51    22074.88    169.11 o 
   3   0  14      136.57      153.76      5.15 o 
   4   0  14      179.64      133.72      5.03 o 
   5   0  14      513.63      464.67      9.65 o 
   6   0  14      210.52      281.02      9.55 o 
   7   0  14       67.82       68.71      7.66 o 
   8   0  14     2863.16     2521.67     35.10 o 
   9   0  14      182.75      194.20     11.55 o 
  10   0  14      292.12      230.36     13.89 o 
  11   0  14      936.96      945.73     25.59 o 
  12   0  14       13.75       22.39     12.29 o 
 -12   1  14       95.71      112.26     14.74 o 
 -11   1  14      367.76      377.81     19.24 o 
 -10   1  14       87.02       77.00     13.54 o 
  -9   1  14      442.18      517.94     16.04 o 
  -8   1  14      583.04      609.82     16.21 o 
  -7   1  14     1660.73     1521.48     21.17 o 
  -6   1  14      192.50      226.56      8.40 o 
  -5   1  14     7339.48     7625.02     77.66 o 
  -4   1  14     4028.97     4231.90     31.18 o 
  -3   1  14     4171.10     4372.31     38.32 o 
  -2   1  14     7002.29     7848.37     57.46 o 
  -1   1  14     2213.03     2101.59     17.86 o 
   0   1  14       25.21       33.56      3.54 o 
   1   1  14     2259.65     2151.85     21.46 o 
   2   1  14     7009.79     7934.29     34.20 o 
   3   1  14     4107.31     4355.31     22.94 o 
   4   1  14     4021.52     4153.58     19.97 o 
   5   1  14     7264.72     7499.17     67.86 o 
   6   1  14      189.16      220.24      8.92 o 
   7   1  14     1605.58     1479.96     18.11 o 
   8   1  14      586.17      600.73     15.56 o 
   9   1  14      456.65      528.83     15.98 o 
  10   1  14       91.07       94.07     11.36 o 
  11   1  14      367.78      360.88     18.72 o 
  12   1  14       97.32      111.33     15.51 o 
 -12   2  14       59.43       77.90     14.45 o 
 -11   2  14      131.57      177.32     15.74 o 
 -10   2  14      894.68      868.91     26.16 o 
  -9   2  14     2723.20     2725.89     55.42 o 
  -8   2  14      634.20      622.69     16.41 o 
  -7   2  14      105.51      121.34      9.09 o 
  -6   2  14       80.85       83.83      5.96 o 
  -5   2  14     1156.54     1242.59     21.52 o 
  -4   2  14      139.68      146.32      6.91 o 
  -3   2  14     1667.79     1672.80     17.64 o 
  -2   2  14     2544.96     2542.24     17.66 o 
  -1   2  14     4565.41     4894.30     43.16 o 
   0   2  14    12768.29    13279.10     85.83 o 
   1   2  14     4570.96     4894.54     50.59 o 
   2   2  14     2505.81     2529.86     35.28 o 
   3   2  14     1690.43     1699.03     22.01 o 
   4   2  14      136.08      157.97      5.27 o 
   5   2  14     1151.91     1214.26     14.82 o 
   6   2  14       80.43       83.62      6.47 o 
   7   2  14      110.16      121.40      7.84 o 
   8   2  14      628.33      588.87     15.44 o 
   9   2  14     2702.13     2677.40     36.61 o 
  10   2  14      890.19      858.70     21.15 o 
  11   2  14      134.52      165.40     15.45 o 
  12   2  14       56.03       91.52     15.99 o 
 -12   3  14       48.92       42.45     13.86 o 
 -11   3  14      845.91      879.94     25.57 o 
 -10   3  14      270.75      275.74     15.75 o 
  -9   3  14      706.16      656.48     19.75 o 
  -8   3  14      393.83      384.76     13.99 o 
  -7   3  14     3046.07     3082.47     39.03 o 
  -6   3  14      625.44      569.13     14.08 o 
  -5   3  14       19.61       19.34      4.96 o 
  -4   3  14     1205.65     1205.09     17.30 o 
  -3   3  14     5323.03     5250.13     47.81 o 
  -2   3  14      144.01      130.12      5.73 o 
  -1   3  14     2332.27     2515.53     17.20 o 
   0   3  14     2768.29     2179.89     23.46 o 
   1   3  14     2348.88     2569.35     22.66 o 
   2   3  14      153.49      146.93      7.03 o 
   3   3  14     5451.05     5240.43     24.61 o 
   4   3  14     1234.47     1297.00     11.31 o 
   5   3  14       19.05       20.06      4.51 o 
   6   3  14      637.72      607.17     11.02 o 
   7   3  14     3044.56     3071.70     24.26 o 
   8   3  14      411.35      407.38     12.59 o 
   9   3  14      723.92      660.09     16.13 o 
  10   3  14      261.95      264.88     14.32 o 
  11   3  14      857.28      904.84     25.25 o 
  12   3  14       52.66       69.84     15.45 o 
 -12   4  14      350.05      432.84     24.73 o 
 -11   4  14      165.81      227.79     21.89 o 
 -10   4  14     1069.90      997.04     27.07 o 
  -9   4  14      355.08      382.75     17.97 o 
  -8   4  14     1333.48     1310.65     32.49 o 
  -7   4  14      872.99      843.15     22.74 o 
  -6   4  14      895.77      901.57     17.37 o 
  -5   4  14      336.21      408.85     11.13 o 
  -4   4  14      427.01      557.35     12.43 o 
  -3   4  14      111.32      118.27      5.72 o 
  -2   4  14     1092.63     1100.71     14.47 o 
  -1   4  14     1557.76     1346.91     13.01 o 
   0   4  14      800.24     1098.62     11.49 o 
   1   4  14     1572.11     1353.68     15.11 o 
   2   4  14     1112.45     1124.63      8.84 o 
   3   4  14      111.44      115.36      5.15 o 
   4   4  14      429.63      578.74     11.79 o 
   5   4  14      329.61      393.29      9.08 o 
   6   4  14      892.12      889.88     12.69 o 
   7   4  14      861.37      844.18     13.44 o 
   8   4  14     1345.33     1356.61     16.44 o 
   9   4  14      360.67      394.46     15.58 o 
  10   4  14     1061.38      994.64     22.46 o 
  11   4  14      163.68      203.90     14.69 o 
  12   4  14      365.30      443.10     21.42 o 
 -12   5  14       64.03      105.43     17.75 o 
 -11   5  14      694.70      661.31     30.77 o 
 -10   5  14      197.13      185.74     15.93 o 
  -9   5  14       81.46       94.44     15.68 o 
  -8   5  14      793.44      817.73     27.84 o 
  -7   5  14       38.12       49.26     12.24 o 
  -6   5  14     4011.12     3820.92     69.01 o 
  -5   5  14      165.41      172.85      8.87 o 
  -4   5  14      401.76      373.28      9.23 o 
  -3   5  14     1382.19     1262.06     11.64 o 
  -2   5  14     2643.46     2690.05     35.98 o 
  -1   5  14     2820.92     2778.76     24.39 o 
   0   5  14     6215.60     5926.50     53.91 o 
   1   5  14     2806.46     2812.89     30.61 o 
   2   5  14     2643.58     2607.56     16.30 o 
   3   5  14     1381.51     1309.13     11.68 o 
   4   5  14      403.82      394.32      8.41 o 
   5   5  14      178.57      199.63      7.66 o 
   6   5  14     4062.92     3910.91     28.37 o 
   7   5  14       29.81       49.11      6.51 o 
   8   5  14      809.03      802.38     14.56 o 
   9   5  14       83.39      103.60      9.30 o 
  10   5  14      198.74      208.20     13.84 o 
  11   5  14      681.74      645.89     21.05 o 
  12   5  14       62.17       81.50     14.72 o 
 -12   6  14      275.59      370.66     24.32 o 
 -11   6  14      327.08      360.77     26.14 o 
 -10   6  14      235.07      275.04     18.57 o 
  -9   6  14       29.07       48.41     15.25 o 
  -8   6  14       73.42       98.01     15.00 o 
  -7   6  14     1674.99     1527.59     27.32 o 
  -6   6  14      419.40      395.39     14.69 o 
  -5   6  14      463.22      474.43     14.50 o 
  -4   6  14     1744.49     1596.84     17.27 o 
  -3   6  14      455.83      505.37      9.10 o 
  -2   6  14     3217.27     3365.72     40.83 o 
  -1   6  14     2720.20     2807.45     31.48 o 
   0   6  14     2132.19     2240.67     29.82 o 
   1   6  14     2652.39     2796.93     15.32 o 
   2   6  14     3227.46     3292.35     23.18 o 
   3   6  14      455.08      489.14     14.11 o 
   4   6  14     1753.57     1642.31     20.48 o 
   5   6  14      480.57      497.96     10.85 o 
   6   6  14      409.60      404.47     11.26 o 
   7   6  14     1687.15     1519.92     17.97 o 
   8   6  14       74.95      110.67      8.13 o 
   9   6  14       26.68       48.27      8.42 o 
  10   6  14      228.42      264.19     13.76 o 
  11   6  14      315.73      313.90     16.84 o 
  12   6  14      278.72      373.07     20.98 o 
 -11   7  14      129.34      132.60     22.90 o 
 -10   7  14     1885.55     1761.92     44.01 o 
  -9   7  14      282.89      307.83     23.31 o 
  -8   7  14      757.36      728.63     36.48 o 
  -7   7  14      412.07      563.44     18.02 o 
  -6   7  14     1964.82     1845.99     36.19 o 
  -5   7  14      100.06       89.32      8.15 o 
  -4   7  14     3280.64     3225.79     36.08 o 
  -3   7  14      239.26      375.32     13.66 o 
  -2   7  14     2513.53     2386.26     26.52 o 
  -1   7  14       46.07      299.52     16.53 o 
   0   7  14      915.75     1020.12     16.47 o 
   1   7  14       50.67      299.06     16.52 o 
   2   7  14     2461.57     2302.60     18.60 o 
   3   7  14      237.71      357.86     13.66 o 
   4   7  14     3210.54     3102.96     44.92 o 
   5   7  14       95.21       86.08      7.75 o 
   6   7  14     1973.16     1906.13     21.81 o 
   7   7  14      425.32      582.48     13.51 o 
   8   7  14      728.47      734.48     14.72 o 
   9   7  14      276.13      293.76     12.52 o 
  10   7  14     1899.75     1813.06     40.53 o 
  11   7  14      129.51      130.94     15.56 o 
 -11   8  14       23.52       85.99     19.99 o 
 -10   8  14      215.73      211.44     18.44 o 
  -9   8  14      650.69      616.67     24.28 o 
  -8   8  14     1146.50     1064.11     28.20 o 
  -7   8  14      393.20      340.38     15.66 o 
  -6   8  14      458.09      418.39     15.86 o 
  -5   8  14      687.02      674.57     18.27 o 
  -4   8  14      590.80      467.33     13.07 o 
  -3   8  14      665.02      586.59     11.95 o 
  -2   8  14      402.23      556.82     12.02 o 
  -1   8  14       28.98      106.92      7.68 o 
   0   8  14       17.74       99.79      6.38 o 
   1   8  14       27.16      104.55      5.48 o 
   2   8  14      408.98      531.22     10.91 o 
   3   8  14      650.29      577.70     12.06 o 
   4   8  14      579.97      479.71     17.28 o 
   5   8  14      705.06      671.83     14.47 o 
   6   8  14      452.63      412.06     13.05 o 
   7   8  14      391.43      346.77     13.05 o 
   8   8  14     1166.18     1114.23     20.32 o 
   9   8  14      638.79      619.17     19.20 o 
  10   8  14      220.58      238.37     18.67 o 
  11   8  14       20.96       69.90     16.41 o 
 -10   9  14       64.81       95.88     16.66 o 
  -9   9  14      167.82      174.03     17.36 o 
  -8   9  14      247.97      265.42     18.18 o 
  -7   9  14      738.31      704.94     20.62 o 
  -6   9  14      267.69      297.93     15.55 o 
  -5   9  14      340.34      373.62     15.60 o 
  -4   9  14     1433.73     1625.58     22.75 o 
  -3   9  14     3910.01     3395.13     28.23 o 
  -2   9  14      400.84      372.54     11.37 o 
  -1   9  14     2176.86     2297.22     41.50 o 
   0   9  14        8.19      376.74     29.57 o 
   1   9  14     2184.81     2294.58     57.85 o 
   2   9  14      398.01      397.68     12.41 o 
   3   9  14     3938.55     3371.58     44.29 o 
   4   9  14     1434.40     1658.65     31.82 o 
   5   9  14      332.10      362.31     12.29 o 
   6   9  14      264.78      296.87     12.21 o 
   7   9  14      721.37      683.94     16.60 o 
   8   9  14      265.02      270.49     13.21 o 
   9   9  14      159.77      177.32     14.90 o 
  10   9  14       70.14       99.38     14.50 o 
 -10  10  14       46.25       59.82     16.87 o 
  -9  10  14       96.37      115.26     16.83 o 
  -8  10  14      398.15      379.29     20.96 o 
  -7  10  14      797.16      695.62     21.50 o 
  -6  10  14       55.19       99.31     12.19 o 
  -5  10  14     1066.16     1001.93     27.64 o 
  -4  10  14     2123.18     1857.72     34.35 o 
  -3  10  14      401.85      540.52     13.49 o 
  -2  10  14       68.56      134.84      9.40 o 
  -1  10  14      977.44      825.54     16.10 o 
   0  10  14      298.67      368.52     13.36 o 
   1  10  14      998.59      818.47     18.28 o 
   2  10  14       68.42      151.43      9.48 o 
   3  10  14      399.01      542.70     14.53 o 
   4  10  14     2136.91     1928.06     25.01 o 
   5  10  14     1044.65      998.89     19.93 o 
   6  10  14       54.19       94.17      9.44 o 
   7  10  14      805.93      769.85     20.09 o 
   8  10  14      401.23      420.54     16.85 o 
   9  10  14       99.02      123.15     14.50 o 
  10  10  14       49.52       55.26     14.01 o 
  -9  11  14      782.96      913.65     31.13 o 
  -8  11  14      648.10      675.44     26.45 o 
  -7  11  14      664.94      596.20     21.19 o 
  -6  11  14      588.38      562.73     20.18 o 
  -5  11  14      243.32      378.31     17.18 o 
  -4  11  14     1997.77     1716.70     25.39 o 
  -3  11  14      445.38      428.98     14.56 o 
  -2  11  14     1176.54     1126.05     18.47 o 
  -1  11  14     1160.57     1019.43     17.74 o 
   0  11  14       36.66       56.87      8.44 o 
   1  11  14     1175.42      999.38     21.15 o 
   2  11  14     1195.93     1155.07     22.39 o 
   3  11  14      420.72      421.46     16.18 o 
   4  11  14     1993.09     1744.82     46.68 o 
   5  11  14      244.77      411.73     17.22 o 
   6  11  14      595.38      555.69     19.49 o 
   7  11  14      664.18      629.33     21.02 o 
   8  11  14      637.39      697.56     25.90 o 
   9  11  14      773.32      899.22     29.30 o 
  -9  12  14      313.31      378.34     24.34 o 
  -8  12  14      216.64      236.44     20.35 o 
  -7  12  14      149.08      174.03     15.49 o 
  -6  12  14      299.60      296.54     17.24 o 
  -5  12  14      944.85      889.38     23.45 o 
  -4  12  14       68.85       82.31     10.61 o 
  -3  12  14      197.75      207.80     12.61 o 
  -2  12  14     1750.67     1503.30     21.93 o 
  -1  12  14      701.43      758.17     16.84 o 
   0  12  14      789.86      676.32     23.04 o 
   1  12  14      730.22      774.68     20.00 o 
   2  12  14     1740.70     1573.15     26.60 o 
   3  12  14      191.11      177.49     14.78 o 
   4  12  14       72.66      102.70     16.20 o 
   5  12  14      945.24      882.24     22.84 o 
   6  12  14      299.05      274.75     16.31 o 
   7  12  14      151.51      200.54     15.63 o 
   8  12  14      221.65      213.95     19.05 o 
   9  12  14      316.17      364.08     23.14 o 
  -8  13  14       87.58       99.30     17.70 o 
  -7  13  14      193.01      301.29     18.58 o 
  -6  13  14       21.62       72.31     13.42 o 
  -5  13  14      235.93      300.92     17.43 o 
  -4  13  14      509.30      415.72     16.68 o 
  -3  13  14      619.72      557.26     17.61 o 
  -2  13  14      715.08      653.86     16.79 o 
  -1  13  14      268.39      623.75     17.99 o 
   0  13  14      386.56      925.90     20.77 o 
   1  13  14      269.77      565.77     17.28 o 
   2  13  14      720.14      637.77     27.66 o 
   3  13  14      643.02      550.36     21.86 o 
   4  13  14      497.36      383.41     20.11 o 
   5  13  14      246.45      268.22     18.26 o 
   6  13  14       22.31       70.62     15.06 o 
   7  13  14      189.67      308.36     20.71 o 
   8  13  14       88.53       95.92     16.97 o 
  -7  14  14       48.91       59.31     14.38 o 
  -6  14  14        0.17        2.88     12.37 o 
  -5  14  14       33.48       68.99     13.66 o 
  -4  14  14       46.33       60.37     11.55 o 
  -3  14  14      163.88      238.56     14.64 o 
  -2  14  14       52.81       54.73     11.80 o 
  -1  14  14      592.75      538.88     17.59 o 
   0  14  14        1.56       20.53     10.67 o 
   1  14  14      594.20      532.86     19.58 o 
   2  14  14       59.26       45.14     11.43 o 
   3  14  14      159.12      271.80     18.60 o 
   4  14  14       49.56       58.28     14.09 o 
   5  14  14       33.15       53.16     14.94 o 
   6  14  14        0.06       13.81     14.65 o 
   7  14  14       48.19       56.83     16.20 o 
  -6  15  14      188.93      183.75     17.72 o 
  -5  15  14      539.81      674.65     24.44 o 
  -4  15  14      107.30      202.67     17.20 o 
  -3  15  14      162.37      230.50     16.67 o 
  -2  15  14      117.86      155.77     16.92 o 
  -1  15  14     1125.98     1071.75     26.39 o 
   0  15  14      106.82       62.69     13.01 o 
   1  15  14     1155.82     1119.44     27.16 o 
   2  15  14      117.58      163.18     15.10 o 
   3  15  14      162.60      225.90     17.12 o 
   4  15  14      109.02      213.79     18.66 o 
   5  15  14      531.97      639.87     26.74 o 
   6  15  14      190.33      138.71     19.22 o 
  -5  16  14       87.02      102.02     16.13 o 
  -4  16  14       96.25      119.42     20.55 o 
  -3  16  14      480.13      489.35     24.85 o 
  -2  16  14     1450.48     1457.06     35.38 o 
  -1  16  14       80.75       76.81     16.28 o 
   0  16  14       82.31      173.89     16.09 o 
   1  16  14       80.95       87.33     14.81 o 
   2  16  14     1444.73     1555.26     32.80 o 
   3  16  14      478.75      470.18     21.77 o 
   4  16  14      102.43      149.54     17.18 o 
   5  16  14       82.89      107.19     18.68 o 
  -3  17  14      690.52      672.59     28.77 o 
  -2  17  14       39.60       50.10     16.55 o 
  -1  17  14      587.24      558.06     26.26 o 
   0  17  14        6.65      126.49     16.37 o 
   1  17  14      587.92      552.63     23.24 o 
   2  17  14       36.52       55.18     14.97 o 
   3  17  14      697.18      693.18     25.89 o 
   1   0  15      377.24      439.84     10.69 o 
   2   0  15     3691.88     4232.25     21.58 o 
   3   0  15     3496.64     3046.35     16.01 o 
   4   0  15     1379.71     1402.13     11.49 o 
   5   0  15     5373.23     5099.69     55.55 o 
   6   0  15        1.25       14.59      4.96 o 
   7   0  15     1460.88     1161.10     29.23 o 
   8   0  15     3225.95     3251.94     38.42 o 
   9   0  15     1030.86     1005.05     20.46 o 
  10   0  15      432.59      403.92     18.15 o 
  11   0  15     2165.32     2079.12     45.74 o 
  12   0  15      281.88      304.74     19.19 o 
 -12   1  15       67.96       59.76     13.81 o 
 -11   1  15      828.61      859.84     24.60 o 
 -10   1  15      572.12      568.56     22.34 o 
  -9   1  15      466.05      404.83     17.47 o 
  -8   1  15     3737.99     3626.03     33.83 o 
  -7   1  15       30.99       41.41      7.51 o 
  -6   1  15     2082.86     1920.74     22.01 o 
  -5   1  15       66.97       75.57      4.90 o 
  -4   1  15      442.66      481.28      9.53 o 
  -3   1  15     2709.45     3010.68     31.40 o 
  -2   1  15     4941.37     4921.72     42.99 o 
  -1   1  15    13496.44    14734.75    128.20 o 
   0   1  15     3787.02     4074.82     37.72 o 
   1   1  15    13477.66    14332.51    130.51 o 
   2   1  15     4925.89     4955.92     36.05 o 
   3   1  15     2768.46     3075.90     18.78 o 
   4   1  15      408.98      448.77      7.71 o 
   5   1  15       65.36       60.78      4.76 o 
   6   1  15     2099.62     2003.39     19.11 o 
   7   1  15       24.04       37.43      7.14 o 
   8   1  15     3716.10     3491.07     58.06 o 
   9   1  15      453.97      420.68     14.98 o 
  10   1  15      599.41      605.76     18.47 o 
  11   1  15      824.48      868.15     24.71 o 
  12   1  15       68.12       62.89     14.09 o 
 -12   2  15      112.52      105.28     15.58 o 
 -11   2  15      224.79      248.14     16.98 o 
 -10   2  15      113.96      111.88     14.41 o 
  -9   2  15      765.02      793.40     19.21 o 
  -8   2  15      864.77      746.99     17.47 o 
  -7   2  15      684.75      626.11     15.16 o 
  -6   2  15     1529.87     1473.54     19.74 o 
  -5   2  15     1026.60     1110.73     15.59 o 
  -4   2  15      914.03      814.81     11.97 o 
  -3   2  15    14011.73    14437.48     98.49 o 
  -2   2  15       88.59      168.20      9.13 o 
  -1   2  15     4468.93     4628.53     32.51 o 
   0   2  15        6.77       44.72      9.62 o 
   1   2  15     4380.03     4549.68     31.88 o 
   2   2  15       95.57      194.07      5.92 o 
   3   2  15    14064.43    14423.88    136.37 o 
   4   2  15      892.41      814.66     12.74 o 
   5   2  15     1081.54     1159.36     14.77 o 
   6   2  15     1526.65     1477.52     16.20 o 
   7   2  15      666.49      612.50     13.07 o 
   8   2  15      855.91      728.09     16.61 o 
   9   2  15      755.54      801.44     18.61 o 
  10   2  15      118.70      144.14     12.20 o 
  11   2  15      237.34      235.54     16.56 o 
  12   2  15      120.55      112.44     16.97 o 
 -12   3  15       19.93       39.14     15.44 o 
 -11   3  15      496.82      491.91     23.73 o 
 -10   3  15       64.13       60.82     11.31 o 
  -9   3  15      492.72      501.14     18.61 o 
  -8   3  15      345.91      327.44     14.88 o 
  -7   3  15      171.90      253.35     12.99 o 
  -6   3  15     3390.42     3270.24     40.97 o 
  -5   3  15     1880.08     1785.30     18.99 o 
  -4   3  15     4382.62     4289.16     35.59 o 
  -3   3  15     1009.63      955.76     13.61 o 
  -2   3  15     2925.10     2924.52     30.35 o 
  -1   3  15    13823.97    15114.99     77.30 o 
   0   3  15       30.71       77.98      4.57 o 
   1   3  15    13762.07    15074.52    131.40 o 
   2   3  15     2907.60     2927.40     29.37 o 
   3   3  15     1031.04      977.17     10.82 o 
   4   3  15     4372.90     4333.77     38.73 o 
   5   3  15     1925.64     1838.64     20.50 o 
   6   3  15     3279.38     3089.16     25.82 o 
   7   3  15      167.65      257.83      9.91 o 
   8   3  15      362.89      349.29     11.37 o 
   9   3  15      487.11      511.59     14.13 o 
  10   3  15       66.91       61.54     10.69 o 
  11   3  15      492.54      474.47     18.93 o 
  12   3  15       25.71       48.34     13.55 o 
 -12   4  15      414.17      376.36     23.68 o 
 -11   4  15      502.76      420.33     25.83 o 
 -10   4  15      504.28      522.28     22.00 o 
  -9   4  15      139.31      143.67     13.91 o 
  -8   4  15      437.37      405.33     17.89 o 
  -7   4  15      103.54       75.14     10.90 o 
  -6   4  15     1096.06     1010.75     17.07 o 
  -5   4  15      440.12      414.63     11.46 o 
  -4   4  15     2966.03     3096.80     20.70 o 
  -3   4  15       53.54       79.37      5.17 o 
  -2   4  15     1963.92     1926.76     15.87 o 
  -1   4  15     3183.58     3411.59     25.56 o 
   0   4  15    11633.87    11542.21     47.89 o 
   1   4  15     3274.59     3613.15     39.60 o 
   2   4  15     1948.42     1935.95     17.22 o 
   3   4  15       53.90       87.21      4.61 o 
   4   4  15     2990.38     3104.30     28.91 o 
   5   4  15      415.15      382.31      9.23 o 
   6   4  15     1096.21      983.22     14.16 o 
   7   4  15      115.30      105.94      7.22 o 
   8   4  15      430.11      409.29     11.63 o 
   9   4  15      145.50      153.22     10.63 o 
  10   4  15      519.44      527.48     18.36 o 
  11   4  15      494.75      436.31     18.17 o 
  12   4  15      408.18      373.40     20.54 o 
 -12   5  15      220.13      301.51     22.44 o 
 -11   5  15       13.89       43.66     17.17 o 
 -10   5  15      232.67      209.85     17.01 o 
  -9   5  15        2.55        1.37     10.58 o 
  -8   5  15      111.53      148.68     16.46 o 
  -7   5  15      397.76      384.82     20.23 o 
  -6   5  15      646.44      652.66     15.16 o 
  -5   5  15     1002.40      867.96     22.50 o 
  -4   5  15      374.00      412.51      9.61 o 
  -3   5  15     1239.23     1044.11     10.68 o 
  -2   5  15     1164.14     1058.04     10.52 o 
  -1   5  15     2286.66     2416.91     33.87 o 
   0   5  15      401.45      357.24      8.02 o 
   1   5  15     2298.81     2426.83     22.89 o 
   2   5  15     1142.62      991.88     13.75 o 
   3   5  15     1225.02     1070.13     10.80 o 
   4   5  15      386.16      440.50      8.80 o 
   5   5  15      994.69      881.30     13.04 o 
   6   5  15      646.32      679.16     18.44 o 
   7   5  15      393.89      423.58     11.23 o 
   8   5  15      114.43      150.64      8.73 o 
   9   5  15        3.06        3.55      8.65 o 
  10   5  15      216.48      230.51     14.18 o 
  11   5  15       16.47       49.35     11.70 o 
  12   5  15      221.70      283.62     19.28 o 
 -11   6  15      163.89      150.32     20.54 o 
 -10   6  15      685.56      653.61     24.56 o 
  -9   6  15      384.77      385.86     23.46 o 
  -8   6  15      995.06      884.91     31.07 o 
  -7   6  15      227.34      263.44     19.90 o 
  -6   6  15     1771.69     1697.27     24.86 o 
  -5   6  15       54.85       90.45      8.07 o 
  -4   6  15      855.15      861.72     13.62 o 
  -3   6  15        7.54       79.68      4.68 o 
  -2   6  15     1226.29     1139.61     12.71 o 
  -1   6  15     4651.26     4366.27     28.67 o 
   0   6  15     1501.87     1390.66     23.30 o 
   1   6  15     4645.79     4309.21     33.04 o 
   2   6  15     1170.85     1108.65     14.35 o 
   3   6  15        8.16       76.60      6.34 o 
   4   6  15      821.06      838.85     12.82 o 
   5   6  15       52.16       94.19      7.01 o 
   6   6  15     1810.20     1704.65     24.77 o 
   7   6  15      222.46      260.80     10.61 o 
   8   6  15      975.28      885.40     15.44 o 
   9   6  15      395.11      403.76     13.80 o 
  10   6  15      687.32      666.70     20.04 o 
  11   6  15      170.71      169.63     14.62 o 
 -11   7  15      164.18      158.24     21.83 o 
 -10   7  15      381.90      527.03     28.86 o 
  -9   7  15       99.58      117.99     14.82 o 
  -8   7  15       91.27      127.51     14.12 o 
  -7   7  15      638.27      593.42     17.47 o 
  -6   7  15     4696.94     4218.52     52.04 o 
  -5   7  15     2907.17     2840.51     46.54 o 
  -4   7  15     1201.95     1309.35     16.20 o 
  -3   7  15     2215.08     1986.97     18.32 o 
  -2   7  15     1014.70     1022.95     12.95 o 
  -1   7  15     4141.23     3782.03     28.90 o 
   0   7  15     2097.89     1957.12     20.40 o 
   1   7  15     4055.13     3650.61     22.66 o 
   2   7  15     1024.50     1054.37     16.49 o 
   3   7  15     2215.41     2008.38     23.72 o 
   4   7  15     1175.73     1267.81     18.89 o 
   5   7  15     2943.12     2875.25     30.86 o 
   6   7  15     4739.77     4248.15     29.29 o 
   7   7  15      605.43      549.79     13.38 o 
   8   7  15       91.84      139.95      9.50 o 
   9   7  15       98.31      127.56     12.07 o 
  10   7  15      388.30      553.06     19.37 o 
  11   7  15      161.50      166.43     16.54 o 
 -11   8  15      353.99      390.56     28.37 o 
 -10   8  15      257.46      282.70     28.46 o 
  -9   8  15       62.07       48.96     13.10 o 
  -8   8  15      163.65      237.59     17.16 o 
  -7   8  15      511.38      584.67     18.66 o 
  -6   8  15     1561.95     1494.69     39.07 o 
  -5   8  15      557.89      588.11     17.31 o 
  -4   8  15      407.33      391.19     12.91 o 
  -3   8  15      691.89      704.62     13.06 o 
  -2   8  15     1227.77     1296.81     16.83 o 
  -1   8  15       33.66       70.69      7.62 o 
   0   8  15      156.44      180.69      7.61 o 
   1   8  15       33.07       80.72      6.27 o 
   2   8  15     1242.65     1340.79     23.72 o 
   3   8  15      702.24      703.13     15.09 o 
   4   8  15      420.27      404.76     11.57 o 
   5   8  15      559.78      580.75     13.91 o 
   6   8  15     1527.06     1432.49     20.60 o 
   7   8  15      504.58      570.59     15.46 o 
   8   8  15      168.02      228.20     12.13 o 
   9   8  15       60.03       43.73     10.82 o 
  10   8  15      259.76      293.12     17.64 o 
  11   8  15      347.64      379.01     23.78 o 
 -10   9  15      201.72      197.80     19.40 o 
  -9   9  15       19.34       40.65     14.00 o 
  -8   9  15       91.97      122.16     14.83 o 
  -7   9  15      677.07      677.88     20.41 o 
  -6   9  15      606.67      574.44     18.50 o 
  -5   9  15     1858.79     1654.21     27.15 o 
  -4   9  15     2835.47     2724.46     50.38 o 
  -3   9  15      396.24      499.86     17.81 o 
  -2   9  15      954.90     1020.20     16.17 o 
  -1   9  15     5218.02     4458.09     50.86 o 
   0   9  15     5991.98     5487.72     90.44 o 
   1   9  15     5188.28     4550.10     84.81 o 
   2   9  15      938.39      981.36     23.67 o 
   3   9  15      414.47      548.72     14.45 o 
   4   9  15     2813.79     2782.21     30.74 o 
   5   9  15     1888.51     1711.75     23.87 o 
   6   9  15      628.63      622.73     15.43 o 
   7   9  15      670.04      645.92     22.90 o 
   8   9  15       94.43      128.32     10.88 o 
   9   9  15       15.95       37.48     11.77 o 
  10   9  15      213.19      211.01     16.56 o 
 -10  10  15      112.96       64.11     16.77 o 
  -9  10  15      137.26      185.59     18.54 o 
  -8  10  15       66.86       94.76     15.56 o 
  -7  10  15      178.09      178.65     14.32 o 
  -6  10  15      467.49      462.26     18.44 o 
  -5  10  15      310.77      464.97     17.42 o 
  -4  10  15      563.78      638.60     16.56 o 
  -3  10  15      478.27      468.49     14.75 o 
  -2  10  15     1743.59     1529.93     20.01 o 
  -1  10  15      762.29      779.30     15.39 o 
   0  10  15      343.48      725.19     28.35 o 
   1  10  15      785.69      822.21     18.58 o 
   2  10  15     1781.08     1578.24     31.20 o 
   3  10  15      486.55      478.92     14.25 o 
   4  10  15      560.45      675.53     16.78 o 
   5  10  15      303.77      479.94     15.65 o 
   6  10  15      467.08      446.59     15.72 o 
   7  10  15      178.88      191.68     12.94 o 
   8  10  15       72.92       87.29     11.48 o 
   9  10  15      144.30      199.29     16.40 o 
  10  10  15      116.25       77.01     14.64 o 
  -9  11  15      963.41      957.75     31.42 o 
  -8  11  15      400.53      421.25     23.29 o 
  -7  11  15      127.42      110.88     13.50 o 
  -6  11  15      365.67      434.16     18.62 o 
  -5  11  15      409.42      441.77     17.93 o 
  -4  11  15      602.82      731.32     18.56 o 
  -3  11  15      229.40      295.12     13.53 o 
  -2  11  15      488.15      415.49     13.16 o 
  -1  11  15      288.49      392.87     17.89 o 
   0  11  15      236.36      203.44     11.23 o 
   1  11  15      288.54      381.00     15.15 o 
   2  11  15      496.00      438.97     16.38 o 
   3  11  15      236.36      310.76     15.06 o 
   4  11  15      604.98      759.62     18.27 o 
   5  11  15      407.52      458.84     17.94 o 
   6  11  15      378.51      450.21     18.45 o 
   7  11  15      125.84      122.89     13.49 o 
   8  11  15      407.70      421.71     20.47 o 
   9  11  15      979.67      991.23     30.48 o 
  -9  12  15       70.65      118.36     18.74 o 
  -8  12  15      487.89      490.85     24.84 o 
  -7  12  15      499.32      440.92     19.91 o 
  -6  12  15       24.23       20.41     11.26 o 
  -5  12  15      222.11      282.86     16.55 o 
  -4  12  15      127.32      117.83     11.24 o 
  -3  12  15       74.35       63.71      9.59 o 
  -2  12  15      963.02      881.67     18.07 o 
  -1  12  15      308.90      280.02     12.39 o 
   0  12  15      253.06      268.68     13.26 o 
   1  12  15      318.56      281.17     14.75 o 
   2  12  15     1002.80      923.94     21.72 o 
   3  12  15       75.11       61.33     10.73 o 
   4  12  15      124.17       95.25     13.63 o 
   5  12  15      229.79      330.50     21.44 o 
   6  12  15       23.33       23.47     11.32 o 
   7  12  15      487.20      458.84     20.16 o 
   8  12  15      505.80      522.51     24.98 o 
   9  12  15       72.04      135.03     18.67 o 
  -8  13  15      134.11      143.76     18.47 o 
  -7  13  15      879.57      784.88     25.27 o 
  -6  13  15      241.09      164.67     15.53 o 
  -5  13  15      134.85      193.37     15.52 o 
  -4  13  15      357.43      384.86     16.38 o 
  -3  13  15      131.00      140.37     11.87 o 
  -2  13  15     1493.52     1191.53     23.33 o 
  -1  13  15      433.25      389.67     15.53 o 
   0  13  15     1826.44     1661.71     37.00 o 
   1  13  15      426.42      369.17     15.02 o 
   2  13  15     1470.63     1131.31     28.30 o 
   3  13  15      125.26      145.85     15.29 o 
   4  13  15      358.73      378.63     20.38 o 
   5  13  15      132.05      174.07     16.56 o 
   6  13  15      225.88      148.84     16.88 o 
   7  13  15      869.52      779.88     27.52 o 
   8  13  15      131.79      167.69     23.43 o 
  -7  14  15        6.14       26.32     13.39 o 
  -6  14  15       46.96       39.62     13.58 o 
  -5  14  15      565.61      646.61     23.24 o 
  -4  14  15       52.75      106.84     12.56 o 
  -3  14  15      731.84      863.89     22.11 o 
  -2  14  15      608.98      660.86     21.43 o 
  -1  14  15       62.60      318.99     15.66 o 
   0  14  15       32.28      132.54     13.42 o 
   1  14  15       55.94      290.27     16.70 o 
   2  14  15      598.30      626.29     21.27 o 
   3  14  15      740.26      903.00     27.56 o 
   4  14  15       54.01      112.70     15.44 o 
   5  14  15      558.91      542.70     24.18 o 
   6  14  15       44.61       35.20     14.81 o 
   7  14  15        6.07       13.12     15.08 o 
  -6  15  15       71.75      114.76     16.04 o 
  -5  15  15      425.60      384.43     21.01 o 
  -4  15  15      106.66      160.96     16.06 o 
  -3  15  15       18.96       25.54     12.17 o 
  -2  15  15      342.45      291.01     20.27 o 
  -1  15  15       50.71      169.00     16.82 o 
   0  15  15      265.99      228.17     16.59 o 
   1  15  15       53.46      196.55     15.81 o 
   2  15  15      328.82      304.98     19.06 o 
   3  15  15       18.60       26.99     12.76 o 
   4  15  15      104.10      148.21     17.36 o 
   5  15  15      425.64      374.42     22.90 o 
   6  15  15       73.26      110.30     18.22 o 
  -5  16  15      421.65      453.72     22.90 o 
  -4  16  15       16.71       21.95     17.13 o 
  -3  16  15      414.56      451.05     24.61 o 
  -2  16  15      425.16      521.51     24.89 o 
  -1  16  15      160.68      242.01     19.89 o 
   0  16  15       27.30       27.88     12.98 o 
   1  16  15      168.71      239.76     17.49 o 
   2  16  15      417.16      511.35     22.25 o 
   3  16  15      410.26      435.49     21.66 o 
   4  16  15       18.24       21.71     14.03 o 
   5  16  15      417.73      455.05     25.39 o 
  -2  17  15       17.91       19.26     15.71 o 
  -1  17  15      503.13      707.43     28.43 o 
   0  17  15      283.78      268.85     19.24 o 
   1  17  15      497.84      719.46     25.33 o 
   2  17  15       19.15       43.47     15.18 o 
   0   0  16     5241.28     4615.84     27.84 o 
   1   0  16       58.04       90.71      4.38 o 
   2   0  16      397.89      280.24      6.32 o 
   3   0  16     2030.09     2469.08     25.80 o 
   4   0  16      954.33      950.43      9.51 o 
   5   0  16        0.37        2.92      3.39 o 
   6   0  16      613.39      608.00     13.67 o 
   7   0  16     1473.71     1405.26     20.60 o 
   8   0  16     1432.41     1430.22     22.40 o 
   9   0  16       30.77       50.10      9.24 o 
  10   0  16      504.04      542.92     20.08 o 
  11   0  16      308.18      386.39     19.52 o 
  12   0  16      125.72      117.97     15.14 o 
 -12   1  16      186.25      223.11     17.99 o 
 -11   1  16      148.37      149.62     15.05 o 
 -10   1  16      490.61      432.18     18.66 o 
  -9   1  16      800.01      755.04     18.68 o 
  -8   1  16      219.98      266.51     12.79 o 
  -7   1  16       42.07       56.12      7.89 o 
  -6   1  16      521.06      534.69     11.50 o 
  -5   1  16      439.46      436.83      8.88 o 
  -4   1  16     4293.71     4175.74     41.30 o 
  -3   1  16     2695.24     2673.38     23.58 o 
  -2   1  16     2229.10     2593.35     19.94 o 
  -1   1  16     4469.25     5477.37     32.25 o 
   0   1  16     4126.84     4310.25     18.84 o 
   1   1  16     4538.94     5592.35     44.36 o 
   2   1  16     2206.11     2588.27     22.35 o 
   3   1  16     2712.59     2702.78     17.94 o 
   4   1  16     4336.79     4211.01     36.96 o 
   5   1  16      449.21      432.39     10.34 o 
   6   1  16      509.90      531.71     12.96 o 
   7   1  16       47.28       67.95      7.88 o 
   8   1  16      220.98      281.71     12.93 o 
   9   1  16      785.27      755.74     22.51 o 
  10   1  16      486.12      441.26     16.84 o 
  11   1  16      151.72      168.77     15.29 o 
  12   1  16      182.07      211.49     17.40 o 
 -12   2  16      186.67      225.67     18.15 o 
 -11   2  16      250.03      212.72     17.84 o 
 -10   2  16      486.04      452.86     18.25 o 
  -9   2  16     2312.85     2065.98     28.57 o 
  -8   2  16      499.49      481.83     15.20 o 
  -7   2  16      323.85      254.95     11.95 o 
  -6   2  16       21.28       36.66      6.44 o 
  -5   2  16     2144.44     2287.81     25.45 o 
  -4   2  16      208.94      224.35      7.43 o 
  -3   2  16     1211.41     1036.09     12.89 o 
  -2   2  16     4761.17     5275.07     63.33 o 
  -1   2  16     1114.43      961.43     10.96 o 
   0   2  16      603.90      809.33      8.78 o 
   1   2  16     1110.29      969.29     12.73 o 
   2   2  16     4784.93     5402.93     48.24 o 
   3   2  16     1218.31     1066.33     15.21 o 
   4   2  16      181.18      191.40      6.38 o 
   5   2  16     2159.01     2283.21     20.17 o 
   6   2  16       24.61       38.97      6.11 o 
   7   2  16      319.21      262.95     10.41 o 
   8   2  16      482.60      484.16     14.90 o 
   9   2  16     2304.53     2084.06     27.52 o 
  10   2  16      492.71      439.13     16.70 o 
  11   2  16      251.46      224.33     14.98 o 
  12   2  16      174.33      176.09     18.37 o 
 -12   3  16       73.56       86.90     16.98 o 
 -11   3  16      131.64      147.37     22.99 o 
 -10   3  16      329.86      259.93     17.59 o 
  -9   3  16     2298.18     2251.28     35.88 o 
  -8   3  16      216.77      228.10     13.57 o 
  -7   3  16      903.58      934.20     20.19 o 
  -6   3  16      364.46      427.79     11.78 o 
  -5   3  16     2760.21     2528.52     22.55 o 
  -4   3  16     1860.54     2031.79     19.20 o 
  -3   3  16     6327.08     6595.35     29.42 o 
  -2   3  16       80.10       53.66      4.49 o 
  -1   3  16     1528.45     1749.92     19.73 o 
   0   3  16     4117.29     4265.72     34.01 o 
   1   3  16     1518.58     1811.61     41.95 o 
   2   3  16       74.98       51.53      3.35 o 
   3   3  16     6368.95     6661.43     76.42 o 
   4   3  16     1869.01     2131.92     17.69 o 
   5   3  16     2775.14     2490.49     23.30 o 
   6   3  16      368.61      425.97     10.67 o 
   7   3  16      896.25      915.55     14.77 o 
   8   3  16      212.59      253.20     11.40 o 
   9   3  16     2307.10     2217.65     25.01 o 
  10   3  16      340.38      265.45     13.57 o 
  11   3  16      133.10      136.77     13.93 o 
  12   3  16       74.88      107.81     15.40 o 
 -12   4  16      126.58      177.40     19.59 o 
 -11   4  16      183.76      242.70     22.82 o 
 -10   4  16      741.39      733.74     24.65 o 
  -9   4  16      185.59      191.91     15.50 o 
  -8   4  16      542.87      495.40     17.45 o 
  -7   4  16     1161.91      999.93     20.76 o 
  -6   4  16      130.16      201.34      9.64 o 
  -5   4  16     1094.00     1040.08     17.95 o 
  -4   4  16     7014.80     6624.22     52.47 o 
  -3   4  16     4531.91     4219.57     67.29 o 
  -2   4  16      433.80      543.89      9.54 o 
  -1   4  16     8949.86     8623.34     61.39 o 
   0   4  16     3397.15     4125.73     36.18 o 
   1   4  16     8793.72     8577.84     73.22 o 
   2   4  16      413.95      551.83      6.84 o 
   3   4  16     4560.21     4335.00     29.57 o 
   4   4  16     7076.60     6565.84     59.77 o 
   5   4  16     1129.28     1051.92     13.74 o 
   6   4  16      123.06      185.84      8.15 o 
   7   4  16     1195.97     1051.50     15.91 o 
   8   4  16      517.47      488.40     12.24 o 
   9   4  16      178.94      158.34     10.88 o 
  10   4  16      733.03      755.40     20.72 o 
  11   4  16      182.35      261.94     16.02 o 
  12   4  16      127.88      166.94     16.59 o 
 -12   5  16      951.66      942.17     32.17 o 
 -11   5  16       66.54       83.25     21.14 o 
 -10   5  16       55.52       49.45     13.42 o 
  -9   5  16       44.55       36.56     11.97 o 
  -8   5  16      442.92      336.29     20.80 o 
  -7   5  16       21.89       34.65      9.11 o 
  -6   5  16     3280.22     3015.74     28.39 o 
  -5   5  16     1275.00     1116.67     18.79 o 
  -4   5  16     2190.95     2193.29     26.61 o 
  -3   5  16      253.19      318.06      6.83 o 
  -2   5  16     1471.91     1582.41     17.38 o 
  -1   5  16     2238.46     2285.95     22.23 o 
   0   5  16     2159.79     2940.53     19.38 o 
   1   5  16     2196.97     2273.71     25.17 o 
   2   5  16     1483.05     1587.35     13.32 o 
   3   5  16      250.35      323.68      7.05 o 
   4   5  16     2213.09     2195.98     22.12 o 
   5   5  16     1292.88     1184.61     14.25 o 
   6   5  16     3248.92     2946.40     44.13 o 
   7   5  16       24.28       36.78      6.82 o 
   8   5  16      450.60      376.50     11.57 o 
   9   5  16       43.84       28.02      8.63 o 
  10   5  16       56.66       48.33     11.09 o 
  11   5  16       71.84       74.00     12.43 o 
  12   5  16      942.24      905.03     27.74 o 
 -11   6  16      177.89      156.95     21.61 o 
 -10   6  16      124.59      165.34     16.72 o 
  -9   6  16      273.49      234.85     20.24 o 
  -8   6  16       43.71       93.48     13.24 o 
  -7   6  16      151.27      161.65     13.50 o 
  -6   6  16      172.68      193.60     11.66 o 
  -5   6  16     3197.17     2858.90     28.05 o 
  -4   6  16     1346.08     1463.55     17.36 o 
  -3   6  16     2132.72     1877.28     23.94 o 
  -2   6  16      684.03      721.34     10.65 o 
  -1   6  16     1540.83     1900.64     18.63 o 
   0   6  16     1306.38     1271.20     13.95 o 
   1   6  16     1496.90     1823.84     23.59 o 
   2   6  16      691.98      740.19      9.64 o 
   3   6  16     2063.57     1777.69     19.43 o 
   4   6  16     1346.48     1467.37     23.00 o 
   5   6  16     3229.49     2964.22     24.39 o 
   6   6  16      170.61      201.01      9.21 o 
   7   6  16      166.75      185.65      9.58 o 
   8   6  16       40.37       72.21      8.28 o 
   9   6  16      264.06      248.63     12.81 o 
  10   6  16      122.47      160.08     13.49 o 
  11   6  16      171.09      162.42     16.64 o 
 -11   7  16      137.23      156.01     22.31 o 
 -10   7  16      534.29      538.85     28.96 o 
  -9   7  16      284.88      249.33     17.93 o 
  -8   7  16      708.96      670.79     23.07 o 
  -7   7  16       82.55      111.80     11.04 o 
  -6   7  16      278.12      469.81     16.56 o 
  -5   7  16     3020.72     2935.37     32.25 o 
  -4   7  16      215.03      303.69     11.43 o 
  -3   7  16     1951.71     1785.23     16.55 o 
  -2   7  16      573.59      650.45     11.22 o 
  -1   7  16     1381.26     1480.48     16.43 o 
   0   7  16      191.70      316.40      8.77 o 
   1   7  16     1386.37     1522.05     18.44 o 
   2   7  16      584.55      641.24     12.61 o 
   3   7  16     1950.77     1797.56     25.12 o 
   4   7  16      212.50      295.76     10.57 o 
   5   7  16     2998.59     2920.56     26.12 o 
   6   7  16      268.75      489.57     13.84 o 
   7   7  16       75.27      110.70      9.24 o 
   8   7  16      702.38      651.40     16.55 o 
   9   7  16      282.02      306.83     15.29 o 
  10   7  16      557.24      592.26     20.04 o 
  11   7  16      139.27      168.91     16.82 o 
 -11   8  16       30.63       64.37     19.33 o 
 -10   8  16      226.46      254.34     23.81 o 
  -9   8  16       73.84      143.26     16.45 o 
  -8   8  16      773.81      661.38     23.44 o 
  -7   8  16      715.89      763.88     20.66 o 
  -6   8  16       67.09       98.00     11.24 o 
  -5   8  16      132.03      181.66     12.05 o 
  -4   8  16      746.33      799.00     16.23 o 
  -3   8  16     2098.69     2143.64     23.95 o 
  -2   8  16     1982.59     1867.48     25.50 o 
  -1   8  16     4114.92     3835.39     31.88 o 
   0   8  16      140.44      252.87     10.35 o 
   1   8  16     4060.23     3886.20     42.45 o 
   2   8  16     1979.84     1836.74     25.44 o 
   3   8  16     2136.68     2166.03     24.92 o 
   4   8  16      726.71      765.73     14.64 o 
   5   8  16      149.35      195.42     10.31 o 
   6   8  16       63.30      102.13      8.86 o 
   7   8  16      733.03      769.36     17.16 o 
   8   8  16      780.37      718.28     18.52 o 
   9   8  16       68.31      139.14     12.90 o 
  10   8  16      229.78      290.82     17.81 o 
  11   8  16       26.29       44.28     16.00 o 
 -10   9  16        5.11       51.22     18.05 o 
  -9   9  16      322.08      336.79     21.26 o 
  -8   9  16      142.73      180.19     16.54 o 
  -7   9  16      330.92      353.77     16.57 o 
  -6   9  16       88.92      126.63     11.87 o 
  -5   9  16      479.06      546.14     17.99 o 
  -4   9  16     1858.22     1783.65     23.72 o 
  -3   9  16      765.74      882.39     17.68 o 
  -2   9  16      761.11      672.99     13.71 o 
  -1   9  16     2302.63     2231.59     32.19 o 
   0   9  16      129.60      311.90     30.57 o 
   1   9  16     2318.93     2254.42     36.95 o 
   2   9  16      768.74      738.74     19.32 o 
   3   9  16      785.08      891.21     17.30 o 
   4   9  16     1841.64     1754.29     27.12 o 
   5   9  16      486.95      557.19     14.14 o 
   6   9  16       89.36      111.61      9.44 o 
   7   9  16      320.80      327.11     13.43 o 
   8   9  16      136.59      179.39     11.85 o 
   9   9  16      310.87      312.49     18.14 o 
  10   9  16        4.89       60.45     13.68 o 
 -10  10  16       81.41      126.20     18.34 o 
  -9  10  16      221.39      263.86     20.73 o 
  -8  10  16      309.54      303.92     20.27 o 
  -7  10  16       67.50       73.34     11.97 o 
  -6  10  16      179.29      154.95     12.92 o 
  -5  10  16     1325.97     1172.22     24.81 o 
  -4  10  16       42.86      137.30     10.42 o 
  -3  10  16      148.61      206.85     11.58 o 
  -2  10  16     1343.73     1591.39     56.53 o 
  -1  10  16     3675.47     3382.71     41.59 o 
   0  10  16     6214.46     5348.92     48.47 o 
   1  10  16     3596.96     3151.42     55.18 o 
   2  10  16     1320.77     1541.84     41.94 o 
   3  10  16      144.85      212.83     11.52 o 
   4  10  16       44.66      143.85     10.41 o 
   5  10  16     1298.77     1136.58     21.27 o 
   6  10  16      170.70      149.26     11.55 o 
   7  10  16       61.10       78.01     12.01 o 
   8  10  16      316.17      321.27     17.78 o 
   9  10  16      216.88      224.43     18.93 o 
  10  10  16       83.04       80.48     16.76 o 
  -9  11  16      496.76      515.44     26.12 o 
  -8  11  16       41.64      117.53     16.73 o 
  -7  11  16      122.48      142.65     14.51 o 
  -6  11  16       99.07      102.52     12.66 o 
  -5  11  16     1052.35     1006.84     24.28 o 
  -4  11  16      531.36      561.54     17.05 o 
  -3  11  16       33.02       51.40      9.13 o 
  -2  11  16      163.45      215.40     12.08 o 
  -1  11  16     1055.89      866.63     18.90 o 
   0  11  16        0.15       19.73      7.79 o 
   1  11  16     1039.36      878.51     20.50 o 
   2  11  16      161.85      221.80     16.76 o 
   3  11  16       33.14       54.89      9.74 o 
   4  11  16      542.63      602.56     17.09 o 
   5  11  16     1080.34     1056.81     25.72 o 
   6  11  16      101.43      118.57     12.94 o 
   7  11  16      119.54      133.45     15.51 o 
   8  11  16       39.98      111.43     14.02 o 
   9  11  16      485.96      508.81     25.10 o 
  -9  12  16      458.08      414.13     25.69 o 
  -8  12  16      314.50      487.32     25.18 o 
  -7  12  16      320.82      330.83     18.62 o 
  -6  12  16       74.43       94.70     13.11 o 
  -5  12  16      937.58      832.41     23.44 o 
  -4  12  16      320.10      338.98     14.98 o 
  -3  12  16       39.30       14.92      9.08 o 
  -2  12  16     1124.62     1011.89     18.88 o 
  -1  12  16      230.41      218.88     11.46 o 
   0  12  16       25.56       57.49      9.32 o 
   1  12  16      228.25      215.48     14.35 o 
   2  12  16     1096.30      949.58     21.91 o 
   3  12  16       35.37       -0.72      9.34 o 
   4  12  16      329.14      324.43     18.27 o 
   5  12  16      939.40      819.99     25.61 o 
   6  12  16       73.38       94.17     12.88 o 
   7  12  16      317.55      313.39     18.29 o 
   8  12  16      308.55      507.80     24.88 o 
   9  12  16      451.83      411.44     24.15 o 
  -8  13  16      227.64      267.86     22.04 o 
  -7  13  16       56.35      216.32     17.25 o 
  -6  13  16      346.75      345.25     19.01 o 
  -5  13  16       58.74       79.46     13.07 o 
  -4  13  16      825.86      779.38     20.83 o 
  -3  13  16      396.36      320.91     15.08 o 
  -2  13  16      215.15      526.03     17.67 o 
  -1  13  16      284.53      260.17     13.62 o 
   0  13  16       20.43       72.44     10.48 o 
   1  13  16      275.67      273.13     14.19 o 
   2  13  16      221.83      493.94     20.79 o 
   3  13  16      395.39      316.87     18.38 o 
   4  13  16      815.64      757.57     25.36 o 
   5  13  16       62.60       76.51     14.50 o 
   6  13  16      344.74      348.71     21.23 o 
   7  13  16       59.17      190.40     22.53 o 
   8  13  16      231.97      264.44     21.55 o 
  -7  14  16       59.52       40.97     14.01 o 
  -6  14  16      207.20      244.66     18.18 o 
  -5  14  16       17.70      358.24     24.38 o 
  -4  14  16      478.64      473.09     20.42 o 
  -3  14  16      774.13      781.49     21.20 o 
  -2  14  16      436.85      525.28     18.29 o 
  -1  14  16     1314.05     1110.09     23.30 o 
   0  14  16     1128.00     1125.37     25.79 o 
   1  14  16     1311.58     1108.21     26.18 o 
   2  14  16      435.80      507.46     20.02 o 
   3  14  16      782.98      789.10     26.54 o 
   4  14  16      483.16      427.14     21.74 o 
   5  14  16       16.66      308.75     31.34 o 
   6  14  16      207.05      235.28     20.05 o 
   7  14  16       61.82       40.33     16.09 o 
  -6  15  16      145.09      143.38     17.05 o 
  -5  15  16       68.62       91.37     15.64 o 
  -4  15  16      200.39      229.11     17.69 o 
  -3  15  16      148.93      157.32     14.13 o 
  -2  15  16      388.56      408.98     19.64 o 
  -1  15  16      444.02      330.70     21.20 o 
   0  15  16      117.13      475.41     20.62 o 
   1  15  16      456.99      351.18     19.09 o 
   2  15  16      397.23      434.32     20.18 o 
   3  15  16      154.43      174.96     17.96 o 
   4  15  16      195.40      216.52     19.06 o 
   5  15  16       65.90       84.59     17.07 o 
   6  15  16      144.74      141.95     19.18 o 
  -4  16  16       39.67       20.50     17.39 o 
  -3  16  16      477.33      665.52     27.21 o 
  -2  16  16     1014.94      995.85     30.96 o 
  -1  16  16      381.53      418.48     23.34 o 
   0  16  16       12.51       -7.72     12.08 o 
   1  16  16      383.05      378.51     20.21 o 
   2  16  16     1004.80      996.65     42.01 o 
   3  16  16      475.58      651.12     31.17 o 
   4  16  16       40.78        6.83     13.61 o 
  -2  17  16      159.60      214.72     21.12 o 
  -1  17  16       53.68      150.72     23.79 o 
   0  17  16       72.91       86.77     17.73 o 
   1  17  16       56.13      153.02     16.78 o 
   2  17  16      156.79      174.80     18.22 o 
   1   0  17       51.74       95.48      4.55 o 
   2   0  17     1083.44     1404.88     13.45 o 
   3   0  17     9766.50    10296.40     86.78 o 
   4   0  17      474.00      395.25      7.39 o 
   5   0  17      611.12      710.54      9.25 o 
   6   0  17      220.34      203.75      9.71 o 
   7   0  17      467.30      417.56     13.42 o 
   8   0  17      703.92      603.62     16.40 o 
   9   0  17      927.11      896.26     21.31 o 
  10   0  17     1493.38     1414.77     28.66 o 
  11   0  17      355.90      425.02     19.99 o 
  12   0  17       25.01       57.75     13.89 o 
 -12   1  17       76.76       94.18     14.77 o 
 -11   1  17      112.33      120.17     14.22 o 
 -10   1  17      393.03      423.52     16.70 o 
  -9   1  17       54.12       49.17      9.51 o 
  -8   1  17      288.19      288.45     13.17 o 
  -7   1  17     1670.05     1382.99     20.95 o 
  -6   1  17      451.72      430.16     10.85 o 
  -5   1  17     2326.84     2280.32     27.59 o 
  -4   1  17      380.36      442.85      8.66 o 
  -3   1  17    12419.11    12999.07    142.37 o 
  -2   1  17      124.89      108.58      4.89 o 
  -1   1  17     2079.14     1899.46     15.81 o 
   0   1  17     3837.85     3489.63     30.95 o 
   1   1  17     2044.88     1896.73     20.57 o 
   2   1  17      122.90      122.89      5.68 o 
   3   1  17    12430.05    13016.05    126.88 o 
   4   1  17      377.09      444.36      9.17 o 
   5   1  17     2333.88     2323.79     20.79 o 
   6   1  17      473.23      445.65     12.42 o 
   7   1  17     1707.75     1453.62     20.99 o 
   8   1  17      296.82      294.74     12.88 o 
   9   1  17       62.29       51.65      9.46 o 
  10   1  17      397.12      442.53     18.51 o 
  11   1  17      115.21      141.07     13.62 o 
  12   1  17       81.62       99.86     14.93 o 
 -12   2  17       30.02       26.98     13.03 o 
 -11   2  17      120.00      141.53     16.94 o 
 -10   2  17      142.32      156.47     14.17 o 
  -9   2  17      582.63      592.69     17.61 o 
  -8   2  17      499.16      502.41     15.62 o 
  -7   2  17     2431.61     2284.45     30.66 o 
  -6   2  17     1574.74     1561.24     19.68 o 
  -5   2  17      107.08      103.09      6.08 o 
  -4   2  17     1119.68     1052.58     14.11 o 
  -3   2  17     1413.71     1636.64     26.65 o 
  -2   2  17     2254.10     2331.43     32.31 o 
  -1   2  17     3922.00     3490.16     38.66 o 
   0   2  17     2363.50     2214.94     19.01 o 
   1   2  17     3951.04     3555.72     20.68 o 
   2   2  17     2281.73     2425.99     18.47 o 
   3   2  17     1386.04     1630.07     14.74 o 
   4   2  17     1131.28     1099.71     11.75 o 
   5   2  17      114.01      114.25      6.90 o 
   6   2  17     1544.59     1517.71     18.26 o 
   7   2  17     2427.55     2230.35     23.40 o 
   8   2  17      493.11      510.00     15.90 o 
   9   2  17      573.12      559.89     16.91 o 
  10   2  17      139.89      157.21     12.67 o 
  11   2  17      117.07      140.35     13.68 o 
  12   2  17       28.18       26.53     13.00 o 
 -12   3  17      262.48      285.58     21.78 o 
 -11   3  17      339.84      355.07     25.52 o 
 -10   3  17       35.19       71.50     12.94 o 
  -9   3  17       72.61      114.35     12.04 o 
  -8   3  17     1359.86     1176.59     23.47 o 
  -7   3  17     1093.06     1056.73     22.45 o 
  -6   3  17      133.78      165.38      8.19 o 
  -5   3  17     2080.13     2080.09     27.41 o 
  -4   3  17     2924.14     2629.86     40.77 o 
  -3   3  17      611.86      586.41     11.23 o 
  -2   3  17     1286.99     1491.08     12.74 o 
  -1   3  17     4532.28     4308.79     33.18 o 
   0   3  17     4720.14     5433.31     50.44 o 
   1   3  17     4582.57     4385.51     44.84 o 
   2   3  17     1251.89     1451.88     13.56 o 
   3   3  17      618.04      627.88      8.71 o 
   4   3  17     2867.48     2625.25     30.52 o 
   5   3  17     2076.27     2041.94     19.45 o 
   6   3  17      126.20      148.14      8.14 o 
   7   3  17     1097.80     1080.10     17.36 o 
   8   3  17     1364.48     1204.68     19.17 o 
   9   3  17       72.48      118.53      9.52 o 
  10   3  17       33.56       71.80     11.44 o 
  11   3  17      348.01      404.16     18.25 o 
  12   3  17      255.37      269.90     18.88 o 
 -12   4  17      268.52      330.46     23.17 o 
 -11   4  17      746.54      734.06     31.75 o 
 -10   4  17      978.04      858.69     26.21 o 
  -9   4  17     1135.97     1060.74     27.05 o 
  -8   4  17      382.94      377.31     16.33 o 
  -7   4  17     1392.43     1367.96     27.89 o 
  -6   4  17      233.38      203.06      9.80 o 
  -5   4  17     1086.38     1128.16     16.83 o 
  -4   4  17     5030.52     5111.64     41.07 o 
  -3   4  17     1464.19     1442.44     14.85 o 
  -2   4  17     1603.95     1469.13     14.52 o 
  -1   4  17     1468.79     1409.41     12.12 o 
   0   4  17     4799.44     4489.03     36.38 o 
   1   4  17     1441.27     1414.13     21.15 o 
   2   4  17     1607.69     1522.73     15.46 o 
   3   4  17     1454.55     1478.88     13.09 o 
   4   4  17     4917.27     4860.38     41.89 o 
   5   4  17     1116.76     1158.68     14.14 o 
   6   4  17      228.12      201.84      8.66 o 
   7   4  17     1382.26     1366.34     17.75 o 
   8   4  17      396.45      408.34     14.41 o 
   9   4  17     1139.44     1075.90     20.16 o 
  10   4  17     1015.86      952.24     22.70 o 
  11   4  17      756.53      715.81     22.00 o 
  12   4  17      267.09      338.79     20.12 o 
 -12   5  17      304.72      328.04     23.24 o 
 -11   5  17      135.73      143.44     20.17 o 
 -10   5  17      246.44      174.24     16.29 o 
  -9   5  17       60.78       35.54     11.54 o 
  -8   5  17      195.82      208.74     15.23 o 
  -7   5  17     2316.00     1970.67     28.40 o 
  -6   5  17      862.18      719.46     16.14 o 
  -5   5  17      793.51      843.03     16.04 o 
  -4   5  17     1172.62     1197.76     17.98 o 
  -3   5  17      136.97      122.68      5.13 o 
  -2   5  17     2252.57     2283.63     18.78 o 
  -1   5  17     1390.62     1390.21     24.45 o 
   0   5  17      476.83      625.56      9.97 o 
   1   5  17     1349.96     1350.94     25.99 o 
   2   5  17     2302.30     2357.12     16.79 o 
   3   5  17      144.36      124.31      5.28 o 
   4   5  17     1165.86     1182.02     13.13 o 
   5   5  17      810.14      848.67     12.79 o 
   6   5  17      839.46      687.62     14.25 o 
   7   5  17     2293.73     2011.75     22.92 o 
   8   5  17      211.66      226.67     10.59 o 
   9   5  17       65.17       35.15      8.54 o 
  10   5  17      242.50      195.34     14.05 o 
  11   5  17      135.84      137.44     13.88 o 
  12   5  17      301.46      324.82     20.78 o 
 -11   6  17      102.96      101.26     20.18 o 
 -10   6  17      526.11      533.03     23.35 o 
  -9   6  17      579.13      466.43     25.67 o 
  -8   6  17      473.24      570.31     24.84 o 
  -7   6  17      423.88      403.25     18.17 o 
  -6   6  17      148.01      175.79     10.41 o 
  -5   6  17     2383.67     2473.10     26.34 o 
  -4   6  17     2627.35     2407.85     34.05 o 
  -3   6  17     1717.61     1676.11     15.18 o 
  -2   6  17     2580.29     2293.29     19.73 o 
  -1   6  17      610.99      596.08     10.81 o 
   0   6  17     4185.84     3831.89     45.00 o 
   1   6  17      610.46      621.29     10.18 o 
   2   6  17     2660.43     2376.13     16.60 o 
   3   6  17     1667.91     1575.81     18.44 o 
   4   6  17     2593.40     2349.58     28.11 o 
   5   6  17     2364.09     2431.09     36.93 o 
   6   6  17      161.60      180.82      8.98 o 
   7   6  17      429.62      415.59     12.25 o 
   8   6  17      468.22      526.95     14.01 o 
   9   6  17      583.02      492.14     14.51 o 
  10   6  17      539.23      545.46     21.19 o 
  11   6  17      103.93      129.72     15.83 o 
 -11   7  17      150.53      137.68     21.49 o 
 -10   7  17       56.34       84.23     17.97 o 
  -9   7  17       89.09      131.15     15.25 o 
  -8   7  17       23.36       51.42     12.30 o 
  -7   7  17       49.96       46.30     11.25 o 
  -6   7  17      793.89      707.53     18.65 o 
  -5   7  17     1874.05     1716.40     25.54 o 
  -4   7  17     2988.93     2814.18     24.24 o 
  -3   7  17     2418.13     2557.00     28.89 o 
  -2   7  17     2606.63     2674.82     25.85 o 
  -1   7  17     1694.49     1703.10     27.90 o 
   0   7  17     1287.85     1299.34     15.81 o 
   1   7  17     1676.11     1727.28     15.77 o 
   2   7  17     2575.12     2695.32     39.16 o 
   3   7  17     2393.73     2469.72     23.23 o 
   4   7  17     2946.52     2680.10     35.04 o 
   5   7  17     1890.43     1708.78     20.85 o 
   6   7  17      821.09      753.93     15.89 o 
   7   7  17       48.03       47.12      8.20 o 
   8   7  17       21.94       61.70      9.18 o 
   9   7  17       87.37      153.13     12.91 o 
  10   7  17       60.13       94.02     12.64 o 
  11   7  17      156.02      155.75     16.73 o 
 -11   8  17        8.31       43.57     18.37 o 
 -10   8  17       22.75        4.28     15.75 o 
  -9   8  17     1046.77      975.35     29.17 o 
  -8   8  17      205.84      255.66     17.77 o 
  -7   8  17      930.68      872.85     32.43 o 
  -6   8  17       56.38       58.16      9.95 o 
  -5   8  17      485.09      587.04     17.47 o 
  -4   8  17      542.32      450.00     13.30 o 
  -3   8  17     3355.77     3005.99     27.86 o 
  -2   8  17     2397.87     2274.89     32.49 o 
  -1   8  17      674.81      845.32     21.31 o 
   0   8  17     5591.93     4952.62     33.92 o 
   1   8  17      671.10      844.13     24.82 o 
   2   8  17     2447.61     2271.06     37.15 o 
   3   8  17     3373.10     3090.98     40.92 o 
   4   8  17      531.27      452.83     12.64 o 
   5   8  17      493.98      613.69     14.36 o 
   6   8  17       56.61       62.17      8.28 o 
   7   8  17      918.23      883.31     18.07 o 
   8   8  17      197.66      255.55     13.02 o 
   9   8  17     1032.25      988.00     23.33 o 
  10   8  17       21.13       28.56     11.60 o 
  11   8  17        9.33       38.24     15.53 o 
 -10   9  17      454.35      416.76     27.83 o 
  -9   9  17        6.57       32.08     14.13 o 
  -8   9  17       54.79       86.81     14.53 o 
  -7   9  17      413.49      330.11     16.45 o 
  -6   9  17      449.74      414.38     16.84 o 
  -5   9  17      727.07      727.27     19.76 o 
  -4   9  17     1342.16     1131.10     19.91 o 
  -3   9  17      350.48      545.38     21.11 o 
  -2   9  17      115.09       87.60      7.66 o 
  -1   9  17       64.29      167.37      9.87 o 
   0   9  17     1115.61      954.37     17.23 o 
   1   9  17       57.83      149.86     11.84 o 
   2   9  17      113.82       91.57      8.04 o 
   3   9  17      358.52      587.08     15.36 o 
   4   9  17     1315.82     1170.09     20.32 o 
   5   9  17      728.40      749.36     17.96 o 
   6   9  17      447.80      412.72     13.69 o 
   7   9  17      409.96      321.71     13.61 o 
   8   9  17       56.16       78.79     10.28 o 
   9   9  17        6.19       28.05     12.07 o 
  10   9  17      470.09      416.27     21.01 o 
 -10  10  17      468.77      421.75     28.95 o 
  -9  10  17       51.53       72.08     16.22 o 
  -8  10  17        2.31       27.99     13.47 o 
  -7  10  17      329.31      262.64     16.06 o 
  -6  10  17       42.75       52.68     10.78 o 
  -5  10  17       74.57       93.92     11.61 o 
  -4  10  17     1236.78     1044.69     19.95 o 
  -3  10  17     1390.37     1178.05     21.35 o 
  -2  10  17     3592.29     3157.34     27.86 o 
  -1  10  17     1483.62     1983.50     37.80 o 
   0  10  17      382.32      524.47     18.32 o 
   1  10  17     1465.72     1957.98     38.05 o 
   2  10  17     3659.55     3142.08     52.92 o 
   3  10  17     1380.57     1162.83     19.94 o 
   4  10  17     1241.07     1098.59     28.06 o 
   5  10  17       84.79       98.51     10.21 o 
   6  10  17       45.57       58.87     10.27 o 
   7  10  17      327.93      251.02     14.00 o 
   8  10  17        1.91       31.55     11.26 o 
   9  10  17       47.75       80.91     15.81 o 
  10  10  17      465.98      434.84     24.80 o 
  -9  11  17      174.54      173.51     19.24 o 
  -8  11  17      604.49      605.23     25.35 o 
  -7  11  17      211.03      246.92     16.67 o 
  -6  11  17      429.65      331.06     17.50 o 
  -5  11  17     1705.73     1595.11     29.33 o 
  -4  11  17      263.90      264.70     13.50 o 
  -3  11  17      923.84      648.19     17.05 o 
  -2  11  17     1365.91     1289.25     19.80 o 
  -1  11  17       21.43       71.10      8.55 o 
   0  11  17      385.37      342.01     13.63 o 
   1  11  17       19.51       84.23     10.21 o 
   2  11  17     1397.96     1339.31     24.83 o 
   3  11  17      921.03      663.55     19.25 o 
   4  11  17      264.13      264.98     15.06 o 
   5  11  17     1699.03     1614.00     31.11 o 
   6  11  17      432.40      318.45     16.76 o 
   7  11  17      198.38      238.84     16.16 o 
   8  11  17      588.06      614.64     22.19 o 
   9  11  17      178.02      171.58     18.57 o 
  -9  12  17        7.18       79.77     18.09 o 
  -8  12  17     1462.13     1252.73     34.88 o 
  -7  12  17      187.18      216.39     16.60 o 
  -6  12  17      342.14      364.34     18.36 o 
  -5  12  17       66.48      148.09     14.10 o 
  -4  12  17      304.30      374.84     15.48 o 
  -3  12  17       74.47      112.43     11.14 o 
  -2  12  17       39.34      263.73     17.83 o 
  -1  12  17       58.49       63.40      8.93 o 
   0  12  17      365.41      329.04     14.00 o 
   1  12  17       48.50       66.61     10.46 o 
   2  12  17       47.22      283.96     20.58 o 
   3  12  17       74.07      103.28     11.93 o 
   4  12  17      294.64      374.69     19.38 o 
   5  12  17       71.16      153.22     15.68 o 
   6  12  17      349.67      357.66     18.28 o 
   7  12  17      181.07      202.54     15.92 o 
   8  12  17     1480.44     1334.17     36.29 o 
   9  12  17        7.42       89.72     17.27 o 
  -8  13  17      255.05      298.61     22.66 o 
  -7  13  17      499.47      446.78     21.45 o 
  -6  13  17      346.88      459.45     21.11 o 
  -5  13  17      403.46      322.03     18.20 o 
  -4  13  17       56.50      136.11     12.51 o 
  -3  13  17      470.61      506.05     17.57 o 
  -2  13  17      200.78      266.60     14.23 o 
  -1  13  17      892.82      721.44     19.35 o 
   0  13  17      456.01      378.14     15.57 o 
   1  13  17      906.07      749.90     19.34 o 
   2  13  17      193.76      241.50     17.09 o 
   3  13  17      478.59      484.77     21.76 o 
   4  13  17       51.20      109.16     19.15 o 
   5  13  17      395.63      294.56     24.98 o 
   6  13  17      350.80      439.48     22.92 o 
   7  13  17      500.07      383.35     22.24 o 
   8  13  17      254.21      308.40     26.32 o 
  -7  14  17        0.81       12.89     13.31 o 
  -6  14  17      172.96      221.23     17.41 o 
  -5  14  17     1286.13     1139.25     28.85 o 
  -4  14  17      160.53      204.76     16.44 o 
  -3  14  17      980.88     1145.95     24.72 o 
  -2  14  17       54.83       45.79     11.27 o 
  -1  14  17      218.10      362.82     18.60 o 
   0  14  17      308.76      337.66     15.97 o 
   1  14  17      213.26      364.17     24.87 o 
   2  14  17       51.23       52.53     14.04 o 
   3  14  17      955.08     1124.02     30.05 o 
   4  14  17      154.92      168.88     17.22 o 
   5  14  17     1277.57     1080.38     31.00 o 
   6  14  17      170.66      218.47     20.03 o 
   7  14  17        1.18       15.13     15.62 o 
  -6  15  17      239.80      225.03     18.65 o 
  -5  15  17        4.82       59.04     14.56 o 
  -4  15  17       66.56       75.27     15.99 o 
  -3  15  17      283.17      318.84     16.96 o 
  -2  15  17       92.26      165.01     15.70 o 
  -1  15  17      590.63      610.50     24.98 o 
   0  15  17     2101.55     1799.10     32.90 o 
   1  15  17      578.57      559.09     21.89 o 
   2  15  17       93.44      174.70     16.03 o 
   3  15  17      287.36      317.14     21.12 o 
   4  15  17       63.39       38.13     15.11 o 
   5  15  17        5.89       49.09     16.20 o 
   6  15  17      242.99      219.65     21.10 o 
  -4  16  17       29.88       58.02     15.18 o 
  -3  16  17      413.72      364.04     22.81 o 
  -2  16  17      386.46      425.67     23.65 o 
  -1  16  17       59.56      174.40     25.43 o 
   0  16  17       19.30        6.61     14.27 o 
   1  16  17       65.53      179.96     17.10 o 
   2  16  17      389.37      424.25     21.21 o 
   3  16  17      407.76      378.78     20.76 o 
   4  16  17       27.37       39.13     16.32 o 
  -2  17  17      389.34      435.78     25.01 o 
  -1  17  17      392.79      419.42     24.78 o 
   0  17  17       49.07      199.67     23.89 o 
   1  17  17      393.27      429.01     22.52 o 
   2  17  17      389.09      414.54     22.27 o 
   0   0  18     1040.98     1242.72     16.30 o 
   1   0  18      406.10      293.20      6.65 o 
   2   0  18     2921.94     2832.96     28.71 o 
   3   0  18     1680.85     1578.67     12.84 o 
   4   0  18     5568.53     5918.20     46.70 o 
   5   0  18      204.17      238.18      6.37 o 
   6   0  18      984.25      788.49     15.44 o 
   7   0  18     2938.85     2905.69     29.54 o 
   8   0  18        4.37       11.27      7.71 o 
   9   0  18       46.06       54.54      9.68 o 
  10   0  18      893.69      909.50     22.59 o 
  11   0  18      693.00      728.49     23.83 o 
  12   0  18     1604.89     1598.27     33.99 o 
 -12   1  18      420.41      408.57     21.47 o 
 -11   1  18       75.50       93.42     15.63 o 
 -10   1  18       12.71       17.10      9.66 o 
  -9   1  18      807.45      734.37     18.82 o 
  -8   1  18      329.17      254.80     12.48 o 
  -7   1  18     1214.00     1285.75     20.82 o 
  -6   1  18       31.55       43.92      7.75 o 
  -5   1  18      386.60      348.39      8.64 o 
  -4   1  18      526.28      591.53      9.33 o 
  -3   1  18      448.79      398.37      7.95 o 
  -2   1  18     2163.75     2167.49     20.90 o 
  -1   1  18     2626.69     2753.29     24.07 o 
   0   1  18     7573.74     8254.20     52.18 o 
   1   1  18     2671.41     2790.68     24.11 o 
   2   1  18     2163.59     2157.79     19.44 o 
   3   1  18      466.38      448.10     11.23 o 
   4   1  18      510.91      557.49      9.43 o 
   5   1  18      406.18      378.04     10.33 o 
   6   1  18       37.72       56.48      6.73 o 
   7   1  18     1209.20     1304.41     20.27 o 
   8   1  18      329.78      260.26     12.57 o 
   9   1  18      811.67      751.71     18.55 o 
  10   1  18       10.99       26.75     10.58 o 
  11   1  18       70.74       96.25     12.90 o 
  12   1  18      415.48      384.47     20.75 o 
 -12   2  18      404.13      414.29     24.10 o 
 -11   2  18       70.38       96.70     15.50 o 
 -10   2  18       10.47       26.29     10.50 o 
  -9   2  18      655.67      616.76     17.91 o 
  -8   2  18      576.17      543.61     17.32 o 
  -7   2  18      447.80      534.56     21.37 o 
  -6   2  18      333.95      281.97     10.91 o 
  -5   2  18     2054.79     1990.70     18.08 o 
  -4   2  18     3465.33     3481.80     57.66 o 
  -3   2  18      652.83      560.94      8.99 o 
  -2   2  18    13574.12    13241.21     83.24 o 
  -1   2  18      564.06      880.07     11.38 o 
   0   2  18      750.11      749.31      9.07 o 
   1   2  18      561.60      910.09      9.70 o 
   2   2  18    13646.64    13536.29    104.48 o 
   3   2  18      692.58      633.19     10.10 o 
   4   2  18     3512.05     3653.95     43.91 o 
   5   2  18     2037.49     1978.49     19.49 o 
   6   2  18      344.98      283.83     10.26 o 
   7   2  18      449.49      562.64     13.97 o 
   8   2  18      568.75      526.18     14.16 o 
   9   2  18      656.48      614.04     16.30 o 
  10   2  18       10.24       23.59      9.37 o 
  11   2  18       62.39       92.35     11.76 o 
  12   2  18      392.21      408.10     21.46 o 
 -12   3  18        4.10       16.66     14.94 o 
 -11   3  18      165.78      216.55     22.11 o 
 -10   3  18      469.85      440.52     20.61 o 
  -9   3  18      371.37      387.09     17.28 o 
  -8   3  18      459.38      445.43     17.03 o 
  -7   3  18     2555.22     2423.94     26.62 o 
  -6   3  18      328.84      338.23     11.84 o 
  -5   3  18      671.67      881.01     16.27 o 
  -4   3  18      300.81      369.77     13.25 o 
  -3   3  18      398.83      417.07      9.99 o 
  -2   3  18      496.45      480.48      8.32 o 
  -1   3  18     8737.98     9005.46     40.78 o 
   0   3  18     8944.02     8704.67     59.04 o 
   1   3  18     8890.21     9330.18     63.91 o 
   2   3  18      493.71      491.80      7.41 o 
   3   3  18      399.05      407.93      7.64 o 
   4   3  18      305.25      401.85     10.66 o 
   5   3  18      692.91      848.11     12.82 o 
   6   3  18      316.39      321.69     10.67 o 
   7   3  18     2555.23     2413.45     30.35 o 
   8   3  18      475.82      475.71     14.10 o 
   9   3  18      371.85      377.74     14.17 o 
  10   3  18      473.89      464.51     18.09 o 
  11   3  18      168.92      242.22     15.87 o 
  12   3  18        5.19        4.17     12.67 o 
 -12   4  18      149.93      146.97     19.13 o 
 -11   4  18      746.52      742.71     31.67 o 
 -10   4  18      146.02      172.74     16.30 o 
  -9   4  18      138.24      199.42     15.44 o 
  -8   4  18       40.35       82.69     10.98 o 
  -7   4  18     1208.46     1159.09     20.34 o 
  -6   4  18        0.92       10.70      6.29 o 
  -5   4  18      146.33      156.94      8.54 o 
  -4   4  18     3934.44     3853.80     31.46 o 
  -3   4  18      717.57      604.00     10.55 o 
  -2   4  18     1334.12     1448.76     13.94 o 
  -1   4  18      744.47      873.32     11.25 o 
   0   4  18       70.49      192.87      9.33 o 
   1   4  18      714.51      859.77     11.18 o 
   2   4  18     1376.28     1522.42     11.61 o 
   3   4  18      711.06      622.51      9.31 o 
   4   4  18     3990.71     3922.31     23.01 o 
   5   4  18      140.82      152.81      7.17 o 
   6   4  18        1.10        8.41      5.40 o 
   7   4  18     1204.67     1135.21     16.58 o 
   8   4  18       47.97       90.07      9.77 o 
   9   4  18      140.23      213.67     11.88 o 
  10   4  18      141.69      167.69     13.75 o 
  11   4  18      751.54      783.50     22.78 o 
  12   4  18      151.37      172.09     15.95 o 
 -11   5  18      210.95      197.54     22.46 o 
 -10   5  18        5.88       -0.47     12.03 o 
  -9   5  18      626.01      541.77     22.04 o 
  -8   5  18      515.20      453.58     19.58 o 
  -7   5  18     1047.23     1210.65     24.81 o 
  -6   5  18     1403.81     1504.97     29.58 o 
  -5   5  18     1089.38     1024.92     17.48 o 
  -4   5  18     1138.27     1118.50     14.74 o 
  -3   5  18      168.47      136.11      6.79 o 
  -2   5  18     5955.80     5796.29     63.88 o 
  -1   5  18     1323.21     1236.10     14.07 o 
   0   5  18       42.46      190.12      7.01 o 
   1   5  18     1313.69     1225.07     13.22 o 
   2   5  18     5901.67     5845.23     48.36 o 
   3   5  18      170.67      142.75      5.76 o 
   4   5  18     1136.21     1101.31     12.93 o 
   5   5  18     1085.03     1026.44     13.92 o 
   6   5  18     1408.93     1474.14     20.66 o 
   7   5  18     1044.24     1239.67     19.08 o 
   8   5  18      502.52      430.86     13.16 o 
   9   5  18      639.68      587.44     16.41 o 
  10   5  18        3.34        4.44      9.92 o 
  11   5  18      219.51      215.44     15.47 o 
 -11   6  18      386.19      386.62     27.80 o 
 -10   6  18      198.92      216.06     17.89 o 
  -9   6  18      671.86      737.68     30.04 o 
  -8   6  18     1075.80      981.26     26.71 o 
  -7   6  18      446.14      349.07     17.55 o 
  -6   6  18     2191.53     2284.70     26.61 o 
  -5   6  18     3213.75     2965.00     32.83 o 
  -4   6  18     2938.02     2991.87     40.06 o 
  -3   6  18      541.82      663.78     11.07 o 
  -2   6  18      522.99      637.55     11.65 o 
  -1   6  18      588.33      587.06     10.86 o 
   0   6  18      587.35      855.26     15.25 o 
   1   6  18      587.14      590.28     10.15 o 
   2   6  18      524.44      644.93     11.98 o 
   3   6  18      558.53      680.35     17.38 o 
   4   6  18     2968.52     3132.61     35.38 o 
   5   6  18     3232.03     3023.20     35.66 o 
   6   6  18     2233.75     2321.01     28.24 o 
   7   6  18      467.62      396.77     12.11 o 
   8   6  18     1069.26      984.48     19.69 o 
   9   6  18      661.55      744.56     18.43 o 
  10   6  18      188.33      209.12     16.39 o 
  11   6  18      395.58      390.81     20.68 o 
 -11   7  18       24.17       30.04     18.81 o 
 -10   7  18      121.64      118.63     16.00 o 
  -9   7  18      983.86     1017.35     34.59 o 
  -8   7  18      207.05      206.66     16.00 o 
  -7   7  18       45.07       60.89     11.79 o 
  -6   7  18      175.44      206.71     12.74 o 
  -5   7  18     3814.39     3295.31     69.47 o 
  -4   7  18     2322.76     2380.65     22.69 o 
  -3   7  18      231.25      339.21     17.22 o 
  -2   7  18      452.28      615.80     11.30 o 
  -1   7  18      682.55      671.46     12.16 o 
   0   7  18     5717.82     5305.13     37.16 o 
   1   7  18      704.60      715.56     13.75 o 
   2   7  18      458.02      646.61     15.88 o 
   3   7  18      225.67      356.28     32.79 o 
   4   7  18     2313.76     2359.49     29.79 o 
   5   7  18     3795.10     3377.94     34.68 o 
   6   7  18      170.84      187.74     10.20 o 
   7   7  18       46.17       57.62      8.64 o 
   8   7  18      220.22      239.21     12.46 o 
   9   7  18     1001.28     1057.38     21.41 o 
  10   7  18      122.36      116.37     13.48 o 
  11   7  18       26.03       23.95     13.27 o 
 -11   8  18      471.64      495.70     30.65 o 
 -10   8  18       76.78       63.14     18.55 o 
  -9   8  18      683.01      650.40     25.29 o 
  -8   8  18        1.14       48.94     13.52 o 
  -7   8  18      353.98      404.05     19.77 o 
  -6   8  18       98.51       86.06     10.79 o 
  -5   8  18      945.55      743.89     21.49 o 
  -4   8  18     2697.53     2414.95     34.26 o 
  -3   8  18     2063.45     2078.58     23.81 o 
  -2   8  18     1352.85     1358.71     17.48 o 
  -1   8  18      834.48      810.13     20.44 o 
   0   8  18     1029.28     1210.28     20.47 o 
   1   8  18      829.75      809.05     16.27 o 
   2   8  18     1325.80     1366.11     19.39 o 
   3   8  18     2024.92     2092.20     33.69 o 
   4   8  18     2741.83     2487.41     27.34 o 
   5   8  18      956.07      748.66     15.57 o 
   6   8  18       95.41       94.69      9.08 o 
   7   8  18      357.30      417.05     14.23 o 
   8   8  18        0.97       59.12      9.74 o 
   9   8  18      672.22      672.52     20.25 o 
  10   8  18       76.51       63.90     12.41 o 
  11   8  18      464.44      468.34     25.56 o 
 -10   9  18        8.14       27.12     17.88 o 
  -9   9  18       31.49       45.47     14.79 o 
  -8   9  18       29.49       48.74     13.46 o 
  -7   9  18      104.76      206.39     14.23 o 
  -6   9  18      502.80      550.23     23.35 o 
  -5   9  18     2124.19     1817.69     28.82 o 
  -4   9  18      979.93     1001.45     18.92 o 
  -3   9  18      696.52      604.44     15.48 o 
  -2   9  18      357.26      310.75     11.11 o 
  -1   9  18      492.97      457.72     13.63 o 
   1   9  18      496.33      462.84     13.56 o 
   2   9  18      374.64      319.86     11.82 o 
   3   9  18      717.08      652.93     15.54 o 
   4   9  18      965.67     1027.91     19.51 o 
   5   9  18     2134.90     1806.29     26.07 o 
   6   9  18      503.14      559.64     16.76 o 
   7   9  18      109.91      209.70     13.11 o 
   8   9  18       28.65       21.50      9.75 o 
   9   9  18       33.18       59.20     13.05 o 
  10   9  18        7.41       17.25     14.77 o 
 -10  10  18       27.82       90.07     21.02 o 
  -9  10  18       46.24       26.45     14.34 o 
  -8  10  18      175.95      191.84     20.81 o 
  -7  10  18       16.93       42.07     11.40 o 
  -6  10  18       72.88      125.84     14.97 o 
  -5  10  18      236.78      231.37     14.24 o 
  -4  10  18      256.33      393.89     14.62 o 
  -3  10  18      160.28      318.94     14.40 o 
  -2  10  18      648.01      631.47     14.78 o 
  -1  10  18     2872.54     2775.65     36.02 o 
   0  10  18     2197.68     2030.68     25.55 o 
   1  10  18     2807.34     2687.86     89.56 o 
   2  10  18      623.34      628.34     18.88 o 
   3  10  18      158.73      333.05     13.51 o 
   4  10  18      261.99      435.12     14.86 o 
   5  10  18      231.96      228.19     12.82 o 
   6  10  18       72.90      117.13     11.34 o 
   7  10  18       22.71       47.55     10.69 o 
   8  10  18      182.40      184.74     15.42 o 
   9  10  18       45.96       28.29     14.84 o 
  10  10  18       26.92       99.64     17.40 o 
  -9  11  18      136.07      174.02     18.93 o 
  -8  11  18      453.38      501.19     24.63 o 
  -7  11  18       97.61      132.57     13.91 o 
  -6  11  18      167.30      173.69     14.42 o 
  -5  11  18      757.46      806.76     22.60 o 
  -4  11  18      868.57      778.73     18.94 o 
  -3  11  18      125.51      176.18     11.61 o 
  -2  11  18      150.30      279.53     14.43 o 
  -1  11  18     1356.04     1168.90     19.30 o 
   0  11  18       34.31       66.49      9.39 o 
   1  11  18     1391.62     1174.76     35.50 o 
   2  11  18      143.87      254.80     17.52 o 
   3  11  18      125.46      160.08     14.95 o 
   4  11  18      851.33      788.50     25.83 o 
   5  11  18      742.62      845.61     20.63 o 
   6  11  18      168.28      183.58     14.61 o 
   7  11  18       90.24      147.43     14.44 o 
   8  11  18      439.04      550.57     21.91 o 
   9  11  18      139.31      136.42     18.10 o 
  -8  12  18       38.99      159.96     21.77 o 
  -7  12  18      384.80      356.00     19.52 o 
  -6  12  18      199.09      237.42     16.43 o 
  -5  12  18       96.80      110.60     16.70 o 
  -4  12  18      618.06      578.53     17.66 o 
  -3  12  18      287.48      374.37     15.72 o 
  -2  12  18     1154.78     1009.32     21.13 o 
  -1  12  18      203.29      190.82     11.10 o 
   0  12  18      201.39      149.67     11.29 o 
   1  12  18      216.47      202.92     15.91 o 
   2  12  18     1127.51      981.40     22.72 o 
   3  12  18      283.40      361.99     16.72 o 
   4  12  18      641.08      619.58     22.94 o 
   5  12  18       96.14      111.66     14.99 o 
   6  12  18      200.96      246.70     18.88 o 
   7  12  18      384.40      375.12     19.34 o 
   8  12  18       39.89      170.79     16.55 o 
  -8  13  18       26.09      125.42     18.77 o 
  -7  13  18       28.98       77.37     14.71 o 
  -6  13  18      694.91      743.11     24.54 o 
  -5  13  18      234.11      261.74     17.20 o 
  -4  13  18      282.00      354.39     18.35 o 
  -3  13  18      191.74      223.31     14.22 o 
  -2  13  18      233.47      201.71     13.39 o 
  -1  13  18      228.62      241.20     12.72 o 
   0  13  18      761.55      763.55     19.29 o 
   1  13  18      245.17      255.28     15.50 o 
   2  13  18      226.89      197.82     14.52 o 
   3  13  18      187.25      222.96     17.39 o 
   4  13  18      278.12      349.97     19.95 o 
   5  13  18      222.40      238.14     18.45 o 
   6  13  18      694.79      723.25     26.93 o 
   7  13  18       24.73       90.79     16.73 o 
   8  13  18       24.29      146.14     21.89 o 
  -7  14  18      410.37      427.03     22.32 o 
  -6  14  18      428.52      459.27     21.88 o 
  -5  14  18       58.37      126.41     15.37 o 
  -4  14  18       53.18       86.53     14.16 o 
  -3  14  18      506.88      485.03     18.80 o 
  -2  14  18        6.14        7.85     10.36 o 
  -1  14  18     1699.11     1488.21     36.11 o 
   0  14  18     1008.45      776.83     20.47 o 
   1  14  18     1706.42     1473.04     29.55 o 
   2  14  18        4.80       13.42     12.83 o 
   3  14  18      507.09      469.96     21.96 o 
   4  14  18       50.57       65.36     15.22 o 
   5  14  18       59.74      123.36     16.71 o 
   6  14  18      433.11      431.20     24.00 o 
   7  14  18      408.45      443.82     24.78 o 
  -6  15  18       42.04      139.44     16.78 o 
  -5  15  18      378.74      419.14     21.74 o 
  -4  15  18       41.21       50.96     14.24 o 
  -3  15  18      722.10      605.97     20.79 o 
  -2  15  18       48.20       42.66     12.92 o 
  -1  15  18       96.89      218.25     18.56 o 
   0  15  18      204.25      346.39     26.66 o 
   1  15  18       95.13      220.21     16.53 o 
   2  15  18       48.95       47.49     13.60 o 
   3  15  18      712.20      596.42     25.42 o 
   4  15  18       41.61       67.96     16.29 o 
   5  15  18      386.17      400.45     23.79 o 
   6  15  18       43.01      124.58     18.70 o 
  -4  16  18      148.32      127.93     17.05 o 
  -3  16  18       69.34      111.92     17.76 o 
  -2  16  18      354.45      419.36     23.85 o 
  -1  16  18      381.97      406.13     23.48 o 
   0  16  18      316.90      292.62     21.46 o 
   1  16  18      376.40      438.97     21.56 o 
   2  16  18      356.73      393.69     21.06 o 
   3  16  18       67.29      119.61     16.34 o 
   4  16  18      150.34      110.05     18.41 o 
  -1  17  18      313.00      267.78     22.05 o 
   0  17  18      753.66      626.50     28.31 o 
   1  17  18      328.67      303.59     20.25 o 
   1   0  19        1.84       96.84      4.72 o 
   2   0  19     1433.85     1204.07     13.35 o 
   3   0  19     3783.15     3057.25     17.69 o 
   4   0  19      242.46      186.51      7.70 o 
   5   0  19     1057.67     1288.50     15.56 o 
   6   0  19       12.15       40.96      7.06 o 
   7   0  19       20.98       28.07      7.61 o 
   8   0  19      466.14      534.26     15.85 o 
   9   0  19     2159.65     2123.78     28.72 o 
  10   0  19       17.56       45.59     10.40 o 
  11   0  19       32.61       27.70     12.54 o 
  12   0  19       84.37      113.94     15.66 o 
 -12   1  19      472.20      485.63     22.61 o 
 -11   1  19       17.35       24.19     13.31 o 
 -10   1  19      309.87      299.88     15.41 o 
  -9   1  19      239.90      251.71     13.58 o 
  -8   1  19     1078.71      949.40     19.66 o 
  -7   1  19      870.73      863.51     17.88 o 
  -6   1  19     2444.87     2279.31     34.19 o 
  -5   1  19      805.32      777.88     11.55 o 
  -4   1  19     8677.30     8464.44     37.09 o 
  -3   1  19     2034.69     2007.25     15.14 o 
  -2   1  19      101.38      106.82      5.07 o 
  -1   1  19      780.81      868.79     11.65 o 
   0   1  19    18480.33    19237.71    160.65 o 
   1   1  19      770.98      901.99     14.24 o 
   2   1  19       89.85      114.40      6.31 o 
   3   1  19     1990.74     1941.57     21.35 o 
   4   1  19     8721.58     8735.05     84.74 o 
   5   1  19      790.43      747.55     13.10 o 
   6   1  19     2421.94     2315.37     25.39 o 
   7   1  19      871.73      883.98     16.49 o 
   8   1  19     1107.95     1006.58     19.86 o 
   9   1  19      243.69      259.31     13.50 o 
  10   1  19      303.27      300.90     15.24 o 
  11   1  19       19.54       28.67     11.34 o 
  12   1  19      457.69      471.49     22.43 o 
 -12   2  19      493.72      464.61     25.25 o 
 -11   2  19      372.35      355.13     25.03 o 
 -10   2  19      943.44      906.71     23.94 o 
  -9   2  19      138.85      135.95     12.80 o 
  -8   2  19      245.11      206.00     13.01 o 
  -7   2  19      948.61     1044.74     21.13 o 
  -6   2  19      169.80      168.70      8.95 o 
  -5   2  19     1181.49     1125.59     14.28 o 
  -4   2  19     2964.22     2902.30     33.11 o 
  -3   2  19     4575.34     4815.12     34.39 o 
  -2   2  19     1482.25     1513.16     14.12 o 
  -1   2  19      701.11      764.39      9.79 o 
   0   2  19        2.13       37.04      3.74 o 
   1   2  19      702.49      801.59     10.18 o 
   2   2  19     1454.66     1534.23     24.42 o 
   3   2  19     4556.12     4916.20     41.44 o 
   4   2  19     2995.35     2981.39     33.01 o 
   5   2  19     1170.88     1101.51     15.44 o 
   6   2  19      181.75      180.24      8.91 o 
   7   2  19      962.31     1091.01     17.86 o 
   8   2  19      234.61      185.95     10.51 o 
   9   2  19      144.84      155.52     10.83 o 
  10   2  19      935.43      919.89     22.34 o 
  11   2  19      367.33      366.18     17.96 o 
  12   2  19      486.41      469.63     22.36 o 
 -12   3  19      250.53      265.03     22.04 o 
 -11   3  19      224.05      215.12     22.22 o 
 -10   3  19      743.65      764.19     25.31 o 
  -9   3  19      869.07      873.80     22.99 o 
  -8   3  19      246.84      239.04     14.31 o 
  -7   3  19      415.42      426.58     16.10 o 
  -6   3  19     1711.44     1645.58     21.32 o 
  -5   3  19     2714.07     2754.13     22.33 o 
  -4   3  19     3564.66     3531.45     43.60 o 
  -3   3  19     2034.03     2324.36     29.87 o 
  -2   3  19      459.01      516.39      9.53 o 
  -1   3  19     1063.83     1256.93     12.02 o 
   0   3  19     3387.10     3299.71     21.48 o 
   1   3  19     1068.36     1290.64     21.89 o 
   2   3  19      426.25      494.22      7.31 o 
   3   3  19     2034.38     2349.73     25.88 o 
   4   3  19     3499.83     3541.60     36.70 o 
   5   3  19     2718.21     2718.60     23.92 o 
   6   3  19     1698.05     1638.27     21.80 o 
   7   3  19      398.89      403.35     13.63 o 
   8   3  19      236.60      235.89     11.25 o 
   9   3  19      901.17      933.39     18.83 o 
  10   3  19      749.59      769.90     21.09 o 
  11   3  19      238.10      220.45     15.64 o 
  12   3  19      255.98      237.92     17.11 o 
 -12   4  19       43.89       11.06     17.62 o 
 -11   4  19      679.05      666.92     31.42 o 
 -10   4  19      521.83      554.05     22.91 o 
  -9   4  19      234.48      210.22     16.29 o 
  -8   4  19     1748.69     1613.94     27.83 o 
  -7   4  19       49.44       68.94      9.06 o 
  -6   4  19      184.95      229.76     10.68 o 
  -5   4  19     1889.81     1739.29     20.59 o 
  -4   4  19      852.77      920.88     15.32 o 
  -3   4  19     1028.77     1048.22     13.47 o 
  -2   4  19      470.50      455.93      8.58 o 
  -1   4  19     2359.39     2740.00     22.12 o 
   0   4  19       24.24       45.38      4.49 o 
   1   4  19     2332.02     2577.67     38.20 o 
   2   4  19      452.34      443.79      7.18 o 
   3   4  19     1032.68     1027.56     11.67 o 
   4   4  19      822.82      879.78     11.52 o 
   5   4  19     1935.90     1810.12     17.68 o 
   6   4  19      180.30      215.54      9.04 o 
   7   4  19       45.53       69.89      7.83 o 
   8   4  19     1774.87     1689.35     29.71 o 
   9   4  19      234.39      215.65     12.17 o 
  10   4  19      522.42      535.92     18.81 o 
  11   4  19      686.33      671.12     21.59 o 
  12   4  19       44.75       36.32     12.84 o 
 -11   5  19      273.87      246.79     24.06 o 
 -10   5  19       10.13        4.75     12.36 o 
  -9   5  19       26.41       72.12     13.15 o 
  -8   5  19     1301.54     1236.56     25.47 o 
  -7   5  19     3424.94     3114.73     37.76 o 
  -6   5  19     1624.52     1659.27     22.35 o 
  -5   5  19     1571.93     1398.02     26.73 o 
  -4   5  19      710.70      725.65     12.60 o 
  -3   5  19        5.37       16.43      4.77 o 
  -2   5  19      459.28      621.19     11.28 o 
  -1   5  19      634.27      653.43     14.10 o 
   0   5  19     2999.95     2749.45     21.36 o 
   1   5  19      624.42      663.88     10.72 o 
   2   5  19      433.29      608.82     11.56 o 
   3   5  19        4.37       18.12      3.79 o 
   4   5  19      722.90      738.69     11.10 o 
   5   5  19     1616.19     1435.68     32.36 o 
   6   5  19     1588.98     1586.63     19.90 o 
   7   5  19     3363.25     3106.76     40.56 o 
   8   5  19     1295.20     1276.30     19.33 o 
   9   5  19       24.26       72.78      9.55 o 
  10   5  19       10.73       16.60     10.31 o 
  11   5  19      286.65      300.26     21.76 o 
 -11   6  19      462.63      444.14     28.80 o 
 -10   6  19      637.84      576.36     23.95 o 
  -9   6  19      703.14      685.64     24.13 o 
  -8   6  19       42.89      111.07     13.84 o 
  -7   6  19       70.63       94.02     11.92 o 
  -6   6  19      620.99      708.57     16.89 o 
  -5   6  19      651.43      580.47     15.09 o 
  -4   6  19      901.57      995.09     22.08 o 
  -3   6  19     2575.48     2652.03     22.29 o 
  -2   6  19      785.75      882.19     13.43 o 
  -1   6  19      977.21     1011.07     13.70 o 
   0   6  19     1632.81     1588.40     23.59 o 
   1   6  19      999.11     1023.92     13.01 o 
   2   6  19      807.86      905.95     10.63 o 
   3   6  19     2554.99     2536.75     32.16 o 
   4   6  19      892.90      981.33     18.17 o 
   5   6  19      643.66      564.60     14.98 o 
   6   6  19      630.87      715.00     17.01 o 
   7   6  19       77.32       93.80      9.12 o 
   8   6  19       46.80      131.88     10.45 o 
   9   6  19      720.54      698.79     18.19 o 
  10   6  19      643.85      599.45     22.33 o 
  11   6  19      467.16      477.77     22.17 o 
 -11   7  19      446.05      492.41     30.58 o 
 -10   7  19      119.92      134.05     16.54 o 
  -9   7  19     1128.53      957.15     45.29 o 
  -8   7  19     1927.52     1837.74     34.78 o 
  -7   7  19      220.15      252.98     16.50 o 
  -6   7  19      636.43      667.54     18.72 o 
  -5   7  19      648.60      712.85     23.41 o 
  -4   7  19      980.63     1060.80     19.39 o 
  -3   7  19     3791.59     3523.92     28.84 o 
  -2   7  19     4159.23     4006.15     31.39 o 
  -1   7  19     1410.01     1338.16     16.29 o 
   0   7  19     1104.39     1116.54     18.55 o 
   1   7  19     1392.38     1292.99     21.24 o 
   2   7  19     4156.59     3925.73     55.46 o 
   3   7  19     3851.86     3544.46     28.68 o 
   4   7  19      967.03     1077.78     18.14 o 
   5   7  19      634.72      694.49     19.86 o 
   6   7  19      652.32      658.64     15.27 o 
   7   7  19      229.30      267.69     12.44 o 
   8   7  19     1918.06     1886.65     25.93 o 
   9   7  19     1133.29     1049.95     21.57 o 
  10   7  19      120.37      149.49     15.87 o 
  11   7  19      440.50      551.73     23.91 o 
 -10   8  19      256.07      233.89     24.54 o 
  -9   8  19       63.05       60.94     17.61 o 
  -8   8  19      173.73      191.29     16.50 o 
  -7   8  19     1037.57      926.43     25.74 o 
  -6   8  19      208.41      243.57     14.27 o 
  -5   8  19      521.03      527.69     19.34 o 
  -4   8  19      605.50      745.88     17.54 o 
  -3   8  19     1219.93     1204.38     19.13 o 
  -2   8  19      736.56      701.51     12.38 o 
  -1   8  19     1555.47     1254.06     16.65 o 
   0   8  19     1101.59     1078.31     17.55 o 
   1   8  19     1578.04     1336.08     19.19 o 
   2   8  19      729.81      683.77     17.14 o 
   3   8  19     1197.94     1111.66     18.62 o 
   4   8  19      597.95      797.34     30.59 o 
   5   8  19      516.04      536.32     14.08 o 
   6   8  19      207.31      251.56     11.88 o 
   7   8  19     1019.83      943.06     25.58 o 
   8   8  19      168.32      207.35     12.31 o 
   9   8  19       63.82       84.67     12.20 o 
  10   8  19      255.02      264.87     16.37 o 
 -10   9  19       52.75       57.30     19.55 o 
  -9   9  19      112.98       92.75     16.29 o 
  -8   9  19       68.58      135.67     15.60 o 
  -7   9  19      807.19      696.90     24.30 o 
  -6   9  19     1013.48     1006.82     23.67 o 
  -5   9  19      862.04      978.35     22.48 o 
  -4   9  19     1440.45     1445.44     22.11 o 
  -3   9  19      120.67      129.61      9.85 o 
  -2   9  19      257.18      389.02     14.87 o 
  -1   9  19       79.14       84.09      8.54 o 
   0   9  19     8780.84     7819.05    100.07 o 
   1   9  19       91.84      105.54      8.80 o 
   2   9  19      256.52      390.25     14.05 o 
   3   9  19      125.69      134.61      9.97 o 
   4   9  19     1436.00     1463.42     32.96 o 
   5   9  19      857.56      973.33     23.15 o 
   6   9  19     1024.77      990.73     21.00 o 
   7   9  19      812.15      740.46     21.67 o 
   8   9  19       67.43      141.55     12.83 o 
   9   9  19      123.09      135.77     15.26 o 
  10   9  19       52.10       88.57     16.59 o 
 -10  10  19      573.12      516.58     31.44 o 
  -9  10  19       87.67      107.01     17.23 o 
  -8  10  19       32.27       72.11     14.91 o 
  -7  10  19      187.19      246.03     15.96 o 
  -6  10  19        5.95       41.82     10.68 o 
  -5  10  19      718.03      662.24     20.33 o 
  -4  10  19      750.45      694.66     17.33 o 
  -3  10  19      740.70      696.96     17.11 o 
  -2  10  19      210.62      235.06     12.02 o 
  -1  10  19      571.26      643.14     14.83 o 
   0  10  19      758.83      912.32     24.93 o 
   1  10  19      561.12      643.21     23.98 o 
   2  10  19      204.40      201.00     12.72 o 
   3  10  19      746.33      700.45     16.84 o 
   4  10  19      755.85      707.90     17.87 o 
   5  10  19      720.23      664.49     17.73 o 
   6  10  19        4.91       19.58      9.51 o 
   7  10  19      188.43      231.88     14.09 o 
   8  10  19       31.86       57.60     12.41 o 
   9  10  19       84.84      103.88     17.23 o 
  10  10  19      569.79      506.02     25.99 o 
  -9  11  19       71.98       89.67     17.74 o 
  -8  11  19       61.33      157.64     18.09 o 
  -7  11  19      600.03      497.94     20.45 o 
  -6  11  19       75.31       88.43     14.54 o 
  -5  11  19      946.01      821.23     22.79 o 
  -4  11  19      516.97      446.48     15.91 o 
  -3  11  19      644.17      564.41     20.29 o 
  -2  11  19     1232.61     1190.34     21.45 o 
  -1  11  19      929.13      914.03     21.73 o 
   0  11  19     1679.03     1667.14     40.69 o 
   1  11  19      918.81      952.75     23.84 o 
   2  11  19     1229.07     1190.05     23.87 o 
   3  11  19      655.03      539.72     17.83 o 
   4  11  19      540.61      490.73     18.35 o 
   5  11  19      962.84      855.63     20.44 o 
   6  11  19       72.25       82.71     12.51 o 
   7  11  19      595.62      536.45     21.00 o 
   8  11  19       65.12      171.87     16.13 o 
   9  11  19       69.00       87.39     17.44 o 
  -8  12  19      366.45      365.57     23.60 o 
  -7  12  19      431.89      356.52     19.50 o 
  -6  12  19      228.37      229.85     16.41 o 
  -5  12  19      193.50      229.69     16.05 o 
  -4  12  19      250.77      277.37     16.30 o 
  -3  12  19     1044.26      903.88     24.88 o 
  -2  12  19       96.09      142.45     11.69 o 
  -1  12  19        4.30        5.28      7.91 o 
   0  12  19      441.43      484.12     15.99 o 
   1  12  19        3.18       17.13      9.32 o 
   2  12  19       88.47      139.42     12.36 o 
   3  12  19     1021.93      860.91     23.51 o 
   4  12  19      253.26      255.45     15.60 o 
   5  12  19      191.36      187.54     16.68 o 
   6  12  19      230.50      254.56     19.27 o 
   7  12  19      423.65      387.88     19.95 o 
   8  12  19      371.11      397.61     20.68 o 
  -7  13  19       54.23       47.00     13.96 o 
  -6  13  19      680.52      726.91     24.57 o 
  -5  13  19      151.07      205.69     16.27 o 
  -4  13  19      659.58      592.30     21.46 o 
  -3  13  19      407.91      362.38     16.17 o 
  -2  13  19      120.77      173.47     12.87 o 
  -1  13  19       64.34      115.86     11.57 o 
   0  13  19      136.63      339.71     15.53 o 
   1  13  19       60.78      128.51     12.55 o 
   2  13  19      106.94      140.22     13.78 o 
   3  13  19      418.08      349.33     19.94 o 
   4  13  19      662.55      575.46     23.60 o 
   5  13  19      157.69      204.03     17.95 o 
   6  13  19      671.19      696.28     26.91 o 
   7  13  19       53.40       54.06     16.27 o 
  -7  14  19      108.24      213.62     18.54 o 
  -6  14  19      165.24      165.75     17.07 o 
  -5  14  19       68.05       92.21     14.59 o 
  -4  14  19        3.32       51.27     13.18 o 
  -3  14  19       42.37       61.69     12.54 o 
  -2  14  19      201.27      156.70     13.54 o 
  -1  14  19      200.06      501.55     20.24 o 
   0  14  19       43.16      167.96     13.50 o 
   1  14  19      207.65      521.52     20.68 o 
   2  14  19      205.09      215.85     19.23 o 
   3  14  19       39.31       55.41     14.21 o 
   4  14  19        4.70       47.34     14.91 o 
   5  14  19       65.41       85.53     16.46 o 
   6  14  19      163.77      168.88     18.79 o 
   7  14  19      110.86      213.03     20.80 o 
  -5  15  19      260.40      239.88     18.78 o 
  -4  15  19       24.45       57.99     14.38 o 
  -3  15  19       63.20      212.60     14.94 o 
  -2  15  19       20.29       56.31     13.66 o 
  -1  15  19      256.24      155.95     17.78 o 
   0  15  19      259.09      343.29     21.49 o 
   1  15  19      252.48      174.80     16.30 o 
   2  15  19       18.06       42.65     13.25 o 
   3  15  19       63.93      196.24     18.69 o 
   4  15  19       25.84       50.18     15.49 o 
   5  15  19      273.57      267.07     21.89 o 
  -4  16  19      291.17      347.86     21.04 o 
  -3  16  19       17.51       17.63     15.00 o 
  -2  16  19       29.89      127.02     18.32 o 
  -1  16  19      125.45      268.27     20.74 o 
   0  16  19        0.83        9.07     14.84 o 
   1  16  19      122.07      276.31     19.05 o 
   2  16  19       29.77      117.79     16.08 o 
   3  16  19       16.90       16.76     14.08 o 
   4  16  19      281.18      295.14     22.61 o 
   0  17  19      110.53      166.77     23.10 o 
   0   0  20     8388.42     8839.91    115.87 o 
   1   0  20     1096.38     1045.64     11.24 o 
   2   0  20      178.57      169.07      6.15 o 
   3   0  20     1722.60     1635.66     13.57 o 
   4   0  20     4275.90     4328.66     23.26 o 
   5   0  20     1133.89     1059.49     22.90 o 
   6   0  20      651.16      633.89     14.70 o 
   7   0  20      103.35      114.95      9.81 o 
   8   0  20     1195.20      893.83     19.27 o 
   9   0  20      184.06      209.59     12.67 o 
  10   0  20     1469.53     1389.56     25.90 o 
  11   0  20      100.16      132.03     15.30 o 
  12   0  20      476.91      575.36     23.55 o 
 -12   1  20      445.25      447.13     24.95 o 
 -11   1  20      583.54      604.49     25.10 o 
 -10   1  20      151.44      181.58     13.33 o 
  -9   1  20      103.68      101.40     10.90 o 
  -8   1  20      740.67      856.50     20.90 o 
  -7   1  20     3348.40     2932.96     32.98 o 
  -6   1  20      132.35      120.87      9.92 o 
  -5   1  20      111.84      140.94      6.47 o 
  -4   1  20       19.57       29.36      4.31 o 
  -3   1  20       19.53       45.78      4.43 o 
  -2   1  20      813.03      874.31     10.63 o 
  -1   1  20     6606.98     6498.77     47.93 o 
   0   1  20     2644.24     2581.24     16.61 o 
   1   1  20     6607.06     6469.79     43.25 o 
   2   1  20      812.09      866.61      9.99 o 
   3   1  20       26.19       64.49      6.09 o 
   4   1  20       20.06       27.84      4.99 o 
   5   1  20      113.30      146.76      7.67 o 
   6   1  20      138.99      123.38      8.29 o 
   7   1  20     3311.34     2916.76     27.38 o 
   8   1  20      727.39      802.88     17.07 o 
   9   1  20      108.67       99.43     10.74 o 
  10   1  20      153.98      167.91     13.09 o 
  11   1  20      555.38      592.52     19.20 o 
  12   1  20      450.35      427.76     21.91 o 
 -12   2  20        1.26       42.37     16.28 o 
 -11   2  20       14.52       20.74     15.34 o 
 -10   2  20     1516.89     1595.57     30.50 o 
  -9   2  20      720.41      617.82     20.10 o 
  -8   2  20      272.97      272.40     14.56 o 
  -7   2  20      712.39      654.08     18.08 o 
  -6   2  20      974.48      912.36     19.17 o 
  -5   2  20     1472.25     1438.69     20.64 o 
  -4   2  20     1577.76     1516.09     14.84 o 
  -3   2  20      506.94      550.14      9.91 o 
  -2   2  20       72.23      179.93      6.55 o 
  -1   2  20    11452.60    11816.14     59.37 o 
   0   2  20     1198.61     1323.33     16.17 o 
   1   2  20    11398.52    11931.76    104.72 o 
   2   2  20       66.23      192.41      9.98 o 
   3   2  20      513.67      613.89     18.91 o 
   4   2  20     1590.23     1548.01     25.79 o 
   5   2  20     1491.24     1422.04     17.17 o 
   6   2  20      948.46      883.59     15.25 o 
   7   2  20      737.41      686.25     15.07 o 
   8   2  20      281.97      261.84     11.91 o 
   9   2  20      721.31      642.36     16.72 o 
  10   2  20     1504.69     1603.66     27.99 o 
  11   2  20       15.40       34.23     11.77 o 
  12   2  20        0.70       41.92     14.09 o 
 -12   3  20       75.98      105.20     21.37 o 
 -11   3  20       90.48       53.98     17.24 o 
 -10   3  20      405.16      372.70     20.91 o 
  -9   3  20       95.73      127.55     12.77 o 
  -8   3  20      122.26      128.46     12.18 o 
  -7   3  20     2355.97     2265.74     30.18 o 
  -6   3  20     1573.30     1389.38     20.21 o 
  -5   3  20      863.83      926.16     15.09 o 
  -4   3  20      170.13      220.73      9.47 o 
  -3   3  20     1152.67     1141.17     13.80 o 
  -2   3  20     7177.21     6909.12     43.81 o 
  -1   3  20     6208.84     6032.02     60.57 o 
   0   3  20      726.14      911.21     10.24 o 
   1   3  20     6153.97     5966.43     57.91 o 
   2   3  20     7197.89     7080.34     67.98 o 
   3   3  20     1158.30     1199.44     13.02 o 
   4   3  20      181.19      238.29      7.43 o 
   5   3  20      878.50      926.17     14.36 o 
   6   3  20     1579.50     1392.43     18.92 o 
   7   3  20     2392.36     2364.50     45.40 o 
   8   3  20      111.38       94.57      9.10 o 
   9   3  20       96.08      113.92     10.33 o 
  10   3  20      398.87      392.63     20.21 o 
  11   3  20       96.30       81.59     12.90 o 
  12   3  20       67.03       85.28     14.21 o 
 -11   4  20      507.34      578.19     30.22 o 
 -10   4  20       10.77       48.27     13.84 o 
  -9   4  20      393.10      360.75     17.39 o 
  -8   4  20     1437.18     1375.39     26.59 o 
  -7   4  20       32.12       35.31      9.09 o 
  -6   4  20      108.17      105.93      9.68 o 
  -5   4  20      410.63      447.12     12.72 o 
  -4   4  20     2533.60     2317.98     26.78 o 
  -3   4  20      698.68      564.92     10.70 o 
  -2   4  20     1368.53     1380.94     13.41 o 
  -1   4  20      245.92      260.42      6.88 o 
   0   4  20     4623.75     4711.72     38.51 o 
   1   4  20      243.58      286.31     11.40 o 
   2   4  20     1381.93     1392.92     12.98 o 
   3   4  20      730.76      608.98      9.58 o 
   4   4  20     2531.26     2343.38     16.86 o 
   5   4  20      420.68      449.90     10.79 o 
   6   4  20      102.32       91.96      7.33 o 
   7   4  20       35.52       44.83      7.58 o 
   8   4  20     1470.95     1398.19     23.34 o 
   9   4  20      410.96      389.55     14.44 o 
  10   4  20       11.00       50.44     11.18 o 
  11   4  20      495.52      556.70     20.68 o 
 -11   5  20       35.56       74.55     19.08 o 
 -10   5  20       78.18       84.27     14.39 o 
  -9   5  20      171.34      166.96     17.89 o 
  -8   5  20      450.27      445.63     18.16 o 
  -7   5  20      200.15      308.09     15.35 o 
  -6   5  20      984.13      977.30     18.22 o 
  -5   5  20     3248.39     3122.77     37.13 o 
  -4   5  20       98.27      147.11      7.68 o 
  -3   5  20       29.25       26.47      5.15 o 
  -2   5  20     1291.79     1056.10     12.42 o 
  -1   5  20     1515.01     1404.61     15.43 o 
   0   5  20        9.54       27.83      4.92 o 
   1   5  20     1506.02     1391.08     18.50 o 
   2   5  20     1342.63     1101.72     15.81 o 
   3   5  20       31.78       34.02      4.31 o 
   4   5  20      115.02      178.34      7.28 o 
   5   5  20     3246.61     3132.87     25.47 o 
   6   5  20     1002.00      986.51     16.77 o 
   7   5  20      205.62      316.66     12.20 o 
   8   5  20      460.62      423.97     15.11 o 
   9   5  20      175.30      178.24     11.74 o 
  10   5  20       75.82      103.77     13.97 o 
  11   5  20       38.49       59.80     14.24 o 
 -11   6  20       28.51       34.73     17.24 o 
 -10   6  20      763.66      706.28     26.36 o 
  -9   6  20      211.14      251.34     17.64 o 
  -8   6  20     1852.36     1636.79     38.79 o 
  -7   6  20      100.27      125.61     11.90 o 
  -6   6  20      320.41      341.79     13.62 o 
  -5   6  20      670.28      593.83     16.62 o 
  -4   6  20     1285.19     1133.61     16.09 o 
  -3   6  20      610.99      653.57     12.61 o 
  -2   6  20      335.06      350.12     10.04 o 
  -1   6  20     2307.71     2228.42     23.25 o 
   0   6  20     1720.20     1564.13     16.33 o 
   1   6  20     2334.09     2249.64     32.18 o 
   2   6  20      337.88      344.07      9.24 o 
   3   6  20      597.11      641.73     20.36 o 
   4   6  20     1327.37     1137.41     17.92 o 
   5   6  20      657.25      588.83     15.04 o 
   6   6  20      333.78      345.43     13.64 o 
   7   6  20       95.94      124.52     10.62 o 
   8   6  20     1843.90     1628.52     24.05 o 
   9   6  20      214.61      294.52     15.31 o 
  10   6  20      733.78      739.39     24.07 o 
  11   6  20       30.45       28.97     13.45 o 
 -11   7  20      301.46      322.78     22.73 o 
 -10   7  20      198.75      212.80     18.82 o 
  -9   7  20      157.25      196.02     21.29 o 
  -8   7  20      805.43      954.90     27.04 o 
  -7   7  20      843.89      874.73     24.82 o 
  -6   7  20     1040.87      891.43     20.48 o 
  -5   7  20      986.57     1057.21     19.61 o 
  -4   7  20      158.43      192.08      9.61 o 
  -3   7  20     2938.53     3010.46     45.57 o 
  -2   7  20     1252.98     1210.34     16.51 o 
  -1   7  20     1460.41     1372.50     16.66 o 
   0   7  20      378.90      310.51      9.57 o 
   1   7  20     1433.67     1388.75     18.55 o 
   2   7  20     1255.45     1238.68     28.10 o 
   3   7  20     2960.22     3038.64     41.50 o 
   4   7  20      146.20      183.88     10.05 o 
   5   7  20     1016.93     1094.50     19.55 o 
   6   7  20     1040.44      889.64     20.39 o 
   7   7  20      841.63      899.63     18.41 o 
   8   7  20      792.63      891.97     19.51 o 
   9   7  20      162.45      232.65     13.44 o 
  10   7  20      205.00      238.66     17.85 o 
  11   7  20      309.26      350.27     21.65 o 
 -10   8  20      315.32      362.69     26.98 o 
  -9   8  20      169.52      212.10     21.83 o 
  -8   8  20       83.93       77.23     13.50 o 
  -7   8  20       70.83      111.39     13.82 o 
  -6   8  20      663.63      627.83     19.02 o 
  -5   8  20      166.39      230.06     13.40 o 
  -4   8  20      283.46      296.33     12.40 o 
  -3   8  20       18.28       41.72      7.18 o 
  -2   8  20      370.35      401.25     10.58 o 
  -1   8  20     1220.70     1200.70     16.58 o 
   0   8  20        6.61       29.01      6.81 o 
   1   8  20     1199.70     1155.74     21.53 o 
   2   8  20      374.64      427.23     14.87 o 
   3   8  20       16.45       62.30      9.31 o 
   4   8  20      293.61      297.70     13.00 o 
   5   8  20      174.26      274.43     13.19 o 
   6   8  20      665.27      635.27     15.83 o 
   7   8  20       68.56      115.62     10.24 o 
   8   8  20       82.73       77.44     10.44 o 
   9   8  20      167.17      218.60     13.41 o 
  10   8  20      302.07      327.97     17.88 o 
 -10   9  20      431.56      425.08     29.08 o 
  -9   9  20      322.48      340.00     25.82 o 
  -8   9  20     1382.43     1234.91     31.32 o 
  -7   9  20       62.95      121.51     14.50 o 
  -6   9  20     2237.86     1900.03     45.28 o 
  -5   9  20      979.69      987.81     22.56 o 
  -4   9  20      674.64      718.71     17.24 o 
  -3   9  20     2302.55     2003.37     25.12 o 
  -2   9  20     2211.72     2150.45     36.08 o 
  -1   9  20       48.62      103.65      9.03 o 
   0   9  20     4441.96     4336.83     50.49 o 
   1   9  20       48.54      112.63      9.02 o 
   2   9  20     2208.78     2240.32     29.63 o 
   3   9  20     2287.21     1971.05     33.55 o 
   4   9  20      653.40      711.80     17.35 o 
   5   9  20      980.45      964.78     20.14 o 
   6   9  20     2232.02     1879.30     43.43 o 
   7   9  20       62.19      117.32     11.72 o 
   8   9  20     1418.42     1294.58     25.47 o 
   9   9  20      329.75      361.80     19.84 o 
  10   9  20      431.52      445.72     24.42 o 
  -9  10  20      207.23      232.53     20.20 o 
  -8  10  20      384.58      374.87     22.07 o 
  -7  10  20      593.96      546.43     23.43 o 
  -6  10  20      379.99      446.01     18.51 o 
  -5  10  20      194.85      244.61     14.78 o 
  -4  10  20       43.13      114.18     10.40 o 
  -3  10  20      266.45      231.99     12.03 o 
  -2  10  20      213.83      231.63     12.08 o 
  -1  10  20      267.20      287.12     11.78 o 
   0  10  20        4.73       54.76      8.52 o 
   1  10  20      266.13      309.09     14.40 o 
   2  10  20      225.43      260.10     15.24 o 
   3  10  20      243.38      216.64     13.39 o 
   4  10  20       44.08       95.89      9.99 o 
   5  10  20      199.23      243.66     13.05 o 
   6  10  20      378.29      424.76     16.44 o 
   7  10  20      606.06      569.10     18.67 o 
   8  10  20      384.82      391.34     19.14 o 
   9  10  20      214.37      226.57     19.85 o 
  -9  11  20        9.61        9.71     15.22 o 
  -8  11  20       82.90       74.47     16.44 o 
  -7  11  20       23.86       89.99     13.27 o 
  -6  11  20       13.42       37.37     11.64 o 
  -5  11  20      122.31      189.27     14.22 o 
  -4  11  20      259.39      258.20     15.27 o 
  -3  11  20      184.28      213.43     12.27 o 
  -2  11  20       94.76      171.20     11.69 o 
  -1  11  20      850.99      866.90     17.27 o 
   0  11  20     1641.51     1637.68     24.52 o 
   1  11  20      859.77      887.18     21.31 o 
   2  11  20      105.92      187.86     12.90 o 
   3  11  20      184.71      238.52     14.49 o 
   4  11  20      247.31      263.56     15.02 o 
   5  11  20      116.53      208.16     13.06 o 
   6  11  20       15.49       27.75     10.17 o 
   7  11  20       28.25       96.11     13.71 o 
   8  11  20       76.27       80.57     14.05 o 
   9  11  20       11.08        4.80     14.99 o 
  -8  12  20      144.63      173.84     19.73 o 
  -7  12  20       21.02      116.30     14.83 o 
  -6  12  20      582.15      589.72     21.87 o 
  -5  12  20       37.60       72.47     12.58 o 
  -4  12  20       16.49       43.67     11.42 o 
  -3  12  20      180.03      296.55     14.75 o 
  -2  12  20      412.74      335.42     14.84 o 
  -1  12  20      147.55      138.70     11.59 o 
   0  12  20      360.21      494.95     16.30 o 
   1  12  20      153.06      134.45     12.25 o 
   2  12  20      413.07      334.60     16.29 o 
   3  12  20      178.37      302.69     16.14 o 
   4  12  20       18.74       48.82     11.35 o 
   5  12  20       40.46       54.66     13.68 o 
   6  12  20      562.70      552.03     24.09 o 
   7  12  20       20.80      118.96     14.94 o 
   8  12  20      140.03      146.43     16.64 o 
  -7  13  20       68.81      111.84     15.67 o 
  -6  13  20       20.67       73.61     14.36 o 
  -5  13  20      534.13      500.21     23.68 o 
  -4  13  20        8.78       75.18     13.09 o 
  -3  13  20       68.88      130.55     12.62 o 
  -2  13  20        4.23       13.29      9.86 o 
  -1  13  20      206.79      226.71     13.69 o 
   0  13  20      198.28      231.37     13.77 o 
   1  13  20      211.14      218.16     15.11 o 
   2  13  20        3.39       23.21     11.19 o 
   3  13  20       69.73      118.29     15.20 o 
   4  13  20        9.82       70.45     14.80 o 
   5  13  20      545.77      493.70     23.16 o 
   6  13  20       16.82       64.99     15.74 o 
   7  13  20       71.67      119.38     17.76 o 
  -6  14  20       11.46       34.18     13.68 o 
  -5  14  20       14.98       18.41     12.88 o 
  -4  14  20      479.21      435.98     20.90 o 
  -3  14  20        4.62        8.89     10.30 o 
  -2  14  20      432.47      418.04     17.90 o 
  -1  14  20      830.05      758.26     22.89 o 
   0  14  20      773.87      705.09     20.28 o 
   1  14  20      846.35      762.80     23.10 o 
   2  14  20      443.14      431.21     22.00 o 
   3  14  20        3.30       10.23     13.37 o 
   4  14  20      493.79      456.47     23.27 o 
   5  14  20       14.91       -2.67     14.42 o 
   6  14  20       11.16       48.40     15.99 o 
  -5  15  20       41.40       55.57     14.93 o 
  -4  15  20      129.55      100.45     15.34 o 
  -3  15  20      298.57      315.39     17.48 o 
  -2  15  20      304.20      332.19     19.09 o 
  -1  15  20       11.19       63.62     13.75 o 
   0  15  20      133.19       98.08     15.85 o 
   1  15  20       12.29       78.73     14.10 o 
   2  15  20      288.12      279.58     18.07 o 
   3  15  20      285.83      276.54     25.51 o 
   4  15  20      129.71      109.59     17.56 o 
   5  15  20       45.06       42.40     16.19 o 
  -3  16  20       30.63       48.77     18.69 o 
  -2  16  20      241.84      228.97     20.49 o 
  -1  16  20      864.12      757.00     28.70 o 
   0  16  20       47.68       64.39     16.85 o 
   1  16  20      862.78      790.54     25.98 o 
   2  16  20      236.34      211.18     17.94 o 
   3  16  20       33.40       45.29     14.63 o 
   1   0  21     6372.57     6482.20     46.95 o 
   2   0  21      505.93      519.94      8.80 o 
   3   0  21      409.19      387.15      8.52 o 
   4   0  21     1791.31     1815.84     14.68 o 
   5   0  21     1196.64     1087.75     17.37 o 
   6   0  21      635.36      571.85     14.52 o 
   7   0  21     5785.38     5330.88     37.18 o 
   8   0  21      370.40      383.36     14.81 o 
   9   0  21        5.55       40.02      9.38 o 
  10   0  21        2.40       23.83      9.95 o 
  11   0  21      179.32      233.53     17.37 o 
  12   0  21       31.58       23.46     13.71 o 
 -12   1  21      649.70      713.50     29.68 o 
 -11   1  21      407.90      368.98     22.00 o 
 -10   1  21      358.38      380.41     18.53 o 
  -9   1  21       45.97       72.46     11.18 o 
  -8   1  21      766.29      620.46     18.70 o 
  -7   1  21      138.93      147.82     11.27 o 
  -6   1  21     1274.78     1216.98     21.29 o 
  -5   1  21       29.42       51.40      5.80 o 
  -4   1  21      673.75      717.27     10.53 o 
  -3   1  21      211.66      265.33      7.52 o 
  -2   1  21     1136.74     1183.78     14.64 o 
  -1   1  21       28.26      136.21     10.65 o 
   0   1  21      680.67      486.31      8.51 o 
   1   1  21       30.58      215.75     20.95 o 
   2   1  21     1092.52     1127.33     11.55 o 
   3   1  21      206.44      269.41      6.87 o 
   4   1  21      648.53      678.52     11.44 o 
   5   1  21       28.83       40.28      6.61 o 
   6   1  21     1305.80     1227.91     17.93 o 
   7   1  21      141.21      169.36      9.90 o 
   8   1  21      779.19      649.32     15.99 o 
   9   1  21       48.92       69.12      9.57 o 
  10   1  21      351.15      358.72     15.43 o 
  11   1  21      426.03      386.07     17.18 o 
  12   1  21      640.75      620.50     24.51 o 
 -12   2  21     1787.77     1840.02     47.79 o 
 -11   2  21      208.24      240.03     22.69 o 
 -10   2  21     1108.42     1136.26     28.60 o 
  -9   2  21      507.83      518.87     19.37 o 
  -8   2  21      461.98      477.96     17.64 o 
  -7   2  21      416.14      416.30     15.81 o 
  -6   2  21      614.64      647.42     17.24 o 
  -5   2  21      719.20      724.25     12.34 o 
  -4   2  21     3428.72     3224.90     21.16 o 
  -3   2  21     6413.96     6154.31     43.48 o 
  -2   2  21     5079.13     4907.66     37.09 o 
  -1   2  21      972.12     1065.87     11.77 o 
   0   2  21     1253.39     1426.52     12.93 o 
   1   2  21      983.26     1141.45     17.72 o 
   2   2  21     5097.29     5012.03     27.48 o 
   3   2  21     6411.54     6237.79     82.43 o 
   4   2  21     3361.68     3187.44     31.83 o 
   5   2  21      698.35      697.66     13.29 o 
   6   2  21      605.35      666.76     14.12 o 
   7   2  21      406.30      408.46     12.93 o 
   8   2  21      454.52      453.17     14.04 o 
   9   2  21      520.57      539.25     15.88 o 
  10   2  21     1092.75     1073.68     21.73 o 
  11   2  21      219.35      270.80     16.76 o 
  12   2  21     1785.43     1750.57     33.49 o 
 -11   3  21       38.59       24.69     16.71 o 
 -10   3  21      837.58      843.47     24.54 o 
  -9   3  21      573.01      573.44     20.21 o 
  -8   3  21     2187.44     2067.12     31.26 o 
  -7   3  21      179.65      170.40     11.91 o 
  -6   3  21      740.70      667.67     15.33 o 
  -5   3  21     1037.44     1096.47     16.24 o 
  -4   3  21     2735.22     2751.42     28.91 o 
  -3   3  21      234.13      209.16      7.85 o 
  -2   3  21     1575.11     1719.93     16.06 o 
  -1   3  21      244.97      285.00      8.15 o 
   0   3  21      366.58      439.28      7.94 o 
   1   3  21      262.14      322.12     14.84 o 
   2   3  21     1554.51     1763.21     19.93 o 
   3   3  21      243.06      225.47      7.32 o 
   4   3  21     2724.16     2759.84     24.29 o 
   5   3  21     1008.69     1091.35     16.17 o 
   6   3  21      733.90      663.66     14.04 o 
   7   3  21      169.65      157.93      9.62 o 
   8   3  21     2207.06     2130.01     25.50 o 
   9   3  21      585.12      591.03     17.81 o 
  10   3  21      834.18      873.99     22.53 o 
  11   3  21       36.04       29.88     12.02 o 
 -11   4  21      275.48      337.13     25.97 o 
 -10   4  21      638.78      610.71     24.36 o 
  -9   4  21       35.20       47.19     11.02 o 
  -8   4  21      836.26      725.78     20.93 o 
  -7   4  21       79.14       96.45     10.75 o 
  -6   4  21      797.05      703.31     15.81 o 
  -5   4  21     2523.98     2255.05     23.72 o 
  -4   4  21       76.55      112.61      9.53 o 
  -3   4  21     1202.63     1336.53     15.50 o 
  -2   4  21      115.28      175.34      6.80 o 
  -1   4  21     1816.69     1898.84     14.82 o 
   0   4  21     1349.16     1658.49     17.16 o 
   1   4  21     1827.08     1940.37     17.46 o 
   2   4  21      119.07      195.80      9.50 o 
   3   4  21     1177.20     1337.80     13.50 o 
   4   4  21       76.33      124.97      6.10 o 
   5   4  21     2477.22     2181.11     19.76 o 
   6   4  21      795.69      727.63     13.57 o 
   7   4  21       76.53       91.47      9.23 o 
   8   4  21      824.78      753.90     21.59 o 
   9   4  21       32.92       44.58      9.75 o 
  10   4  21      641.20      623.81     20.15 o 
  11   4  21      280.82      341.17     20.18 o 
 -11   5  21      199.31      224.11     23.30 o 
 -10   5  21      206.00      232.48     19.92 o 
  -9   5  21      321.81      290.52     18.63 o 
  -8   5  21      857.03      811.68     22.06 o 
  -7   5  21      537.64      555.49     24.75 o 
  -6   5  21      631.13      603.85     15.69 o 
  -5   5  21     1518.24     1467.82     21.51 o 
  -4   5  21     2393.81     2553.08     22.05 o 
  -3   5  21      446.36      448.81     10.50 o 
  -2   5  21     1010.04      988.58     15.60 o 
  -1   5  21     3095.90     2772.52     28.22 o 
   0   5  21      891.26      944.55     12.89 o 
   1   5  21     3134.35     2779.21     26.70 o 
   2   5  21      980.55      978.39     14.45 o 
   3   5  21      448.62      460.79     12.58 o 
   4   5  21     2355.92     2483.53     31.91 o 
   5   5  21     1544.01     1472.24     23.88 o 
   6   5  21      651.72      621.06     14.23 o 
   7   5  21      521.27      547.12     14.49 o 
   8   5  21      843.25      803.07     21.42 o 
   9   5  21      318.32      307.70     15.31 o 
  10   5  21      214.27      252.17     17.54 o 
  11   5  21      211.55      221.48     18.11 o 
 -11   6  21       35.05        9.76     13.99 o 
 -10   6  21       16.66       62.69     14.88 o 
  -9   6  21      355.92      413.18     21.34 o 
  -8   6  21       24.49       96.01     16.12 o 
  -7   6  21     1938.51     1758.87     28.79 o 
  -6   6  21     2285.10     2119.67     27.48 o 
  -5   6  21      719.48      809.84     16.97 o 
  -4   6  21     1577.22     1316.49     21.56 o 
  -3   6  21       22.78       11.41      5.52 o 
  -2   6  21     1008.33     1105.24     17.61 o 
  -1   6  21      854.45      867.67     13.52 o 
   0   6  21       19.70      103.58      6.44 o 
   1   6  21      889.09      907.54     16.02 o 
   2   6  21     1045.37     1143.50     22.22 o 
   3   6  21       19.61       10.44      5.90 o 
   4   6  21     1624.78     1370.48     28.41 o 
   5   6  21      718.03      843.97     17.58 o 
   6   6  21     2304.12     2133.94     26.67 o 
   7   6  21     1962.07     1798.27     40.38 o 
   8   6  21       25.18      106.53     10.20 o 
   9   6  21      360.42      405.66     16.92 o 
  10   6  21       18.48       69.21     13.70 o 
  11   6  21       36.23       18.03     13.74 o 
 -11   7  21       23.86       55.35     16.26 o 
 -10   7  21      202.01      207.22     19.01 o 
  -9   7  21      393.69      372.91     25.21 o 
  -8   7  21     1027.06      908.11     31.56 o 
  -7   7  21       19.13       62.67     12.33 o 
  -6   7  21      393.00      335.40     14.13 o 
  -5   7  21      581.61      552.79     15.82 o 
  -4   7  21     1216.48     1143.47     20.96 o 
  -3   7  21     1453.85     1463.74     18.59 o 
  -2   7  21      197.02      208.90      9.10 o 
  -1   7  21        1.23       64.08      6.22 o 
   0   7  21       71.96       40.30      5.75 o 
   1   7  21        1.29       66.77      7.55 o 
   2   7  21      207.44      240.45     15.15 o 
   3   7  21     1460.37     1496.81     43.99 o 
   4   7  21     1213.21     1146.70     26.53 o 
   5   7  21      567.50      528.54     15.14 o 
   6   7  21      399.00      342.38     13.69 o 
   7   7  21       18.87       72.30      9.18 o 
   8   7  21      998.42      929.94     19.76 o 
   9   7  21      405.89      427.02     16.37 o 
  10   7  21      202.51      208.00     17.06 o 
  11   7  21       20.89       43.03     14.60 o 
 -10   8  21      332.80      349.97     26.96 o 
  -9   8  21      159.40      170.72     20.62 o 
  -8   8  21      774.63      702.11     24.64 o 
  -7   8  21      127.94      176.41     17.75 o 
  -6   8  21      422.50      418.09     17.03 o 
  -5   8  21     1372.09     1240.24     23.82 o 
  -4   8  21      250.00      248.58     10.88 o 
  -3   8  21     1490.08     1434.88     19.23 o 
  -2   8  21     1408.45     1220.30     17.41 o 
  -1   8  21      710.57      780.42     15.60 o 
   0   8  21       73.58       91.49      8.04 o 
   1   8  21      714.12      795.30     16.12 o 
   2   8  21     1399.14     1172.39     21.95 o 
   3   8  21     1516.32     1451.22     36.16 o 
   4   8  21      250.57      270.12     17.28 o 
   5   8  21     1374.55     1238.59     30.54 o 
   6   8  21      421.01      439.19     15.86 o 
   7   8  21      134.88      199.38     13.17 o 
   8   8  21      777.45      705.98     18.39 o 
   9   8  21      157.14      168.92     12.64 o 
  10   8  21      338.46      345.52     18.01 o 
 -10   9  21      146.45      153.60     22.81 o 
  -9   9  21      536.32      505.52     29.14 o 
  -8   9  21       56.16      167.31     16.64 o 
  -7   9  21      829.90      748.87     24.94 o 
  -6   9  21      130.37      333.07     16.67 o 
  -5   9  21     1270.92     1101.44     24.23 o 
  -4   9  21     2030.22     1857.42     29.83 o 
  -3   9  21       43.50      150.65     10.29 o 
  -2   9  21     2588.68     2234.66     27.97 o 
  -1   9  21     2192.71     1861.87     24.61 o 
   0   9  21      365.91      499.90     17.26 o 
   1   9  21     2209.48     1845.46     30.59 o 
   2   9  21     2590.25     2245.88     39.81 o 
   3   9  21       43.23      150.54     10.35 o 
   4   9  21     2031.31     1873.80     29.49 o 
   5   9  21     1249.02     1106.44     21.57 o 
   6   9  21      131.03      326.07     19.12 o 
   7   9  21      824.94      775.20     20.39 o 
   8   9  21       58.83      180.97     13.81 o 
   9   9  21      553.91      561.32     22.52 o 
  10   9  21      141.90      138.92     19.87 o 
  -9  10  21      169.31      180.13     22.05 o 
  -8  10  21      501.00      492.14     23.72 o 
  -7  10  21      228.94      248.44     18.77 o 
  -6  10  21     1454.42     1297.49     27.18 o 
  -5  10  21       10.43       52.39     11.04 o 
  -4  10  21      190.25      236.01     14.18 o 
  -3  10  21      161.21      201.23     11.76 o 
  -2  10  21      547.92      513.25     15.39 o 
  -1  10  21      358.05      320.63     13.33 o 
   0  10  21     2486.17     2212.77     36.52 o 
   1  10  21      373.43      349.28     13.51 o 
   2  10  21      533.70      476.57     18.40 o 
   3  10  21      161.44      201.82     13.03 o 
   4  10  21      191.02      239.48     12.77 o 
   5  10  21       10.32       43.83      9.70 o 
   6  10  21     1482.87     1327.75     24.54 o 
   7  10  21      228.79      259.79     14.85 o 
   8  10  21      499.64      494.62     20.70 o 
   9  10  21      169.21      220.01     19.94 o 
  -9  11  21       49.27       77.56     17.40 o 
  -8  11  21      238.58      248.34     20.53 o 
  -7  11  21      643.23      654.94     25.57 o 
  -6  11  21      165.15      189.73     15.10 o 
  -5  11  21     1033.22      974.63     24.42 o 
  -4  11  21      228.32      222.53     14.94 o 
  -3  11  21        9.85       46.59      9.81 o 
  -2  11  21      171.07      136.03     11.15 o 
  -1  11  21       25.23       76.42      8.97 o 
   0  11  21      593.43      837.98     19.04 o 
   1  11  21       26.70       80.66     10.74 o 
   2  11  21      173.24      159.56     12.52 o 
   3  11  21       10.80       58.55     10.77 o 
   4  11  21      228.06      214.46     14.46 o 
   5  11  21     1031.96      982.66     24.18 o 
   6  11  21      169.15      179.01     13.39 o 
   7  11  21      633.59      650.19     22.48 o 
   8  11  21      238.67      239.48     17.74 o 
   9  11  21       46.98       49.24     16.58 o 
  -8  12  21      398.52      389.40     24.00 o 
  -7  12  21      203.99      189.08     16.52 o 
  -6  12  21      194.72      240.93     16.91 o 
  -5  12  21       97.87       82.99     13.09 o 
  -4  12  21       98.82       77.56     12.52 o 
  -3  12  21     1048.29     1082.01     23.95 o 
  -2  12  21      268.10      266.81     13.95 o 
  -1  12  21      140.05      215.79     13.01 o 
   0  12  21       73.00      130.06     14.91 o 
   1  12  21      140.89      213.52     14.06 o 
   2  12  21      274.89      268.74     15.46 o 
   3  12  21     1051.33     1043.15     24.40 o 
   4  12  21      105.34       95.11     12.72 o 
   5  12  21      100.75       67.84     14.02 o 
   6  12  21      191.10      197.88     18.30 o 
   7  12  21      200.15      186.07     18.51 o 
   8  12  21      412.03      364.37     20.80 o 
  -7  13  21       57.33       33.44     14.05 o 
  -6  13  21       15.50       29.71     12.69 o 
  -5  13  21      432.37      391.27     19.68 o 
  -4  13  21       51.10       99.77     13.81 o 
  -3  13  21      219.32      152.25     13.04 o 
  -2  13  21      423.75      446.60     17.07 o 
  -1  13  21      140.09      132.19     12.09 o 
   0  13  21       22.86       44.15     10.33 o 
   1  13  21      135.76      137.30     13.80 o 
   2  13  21      444.42      478.52     19.21 o 
   3  13  21      224.95      163.86     16.84 o 
   4  13  21       46.12       72.37     14.79 o 
   5  13  21      438.35      380.18     21.68 o 
   6  13  21       15.66       42.46     15.04 o 
   7  13  21       60.37       42.20     16.10 o 
  -6  14  21       79.95       90.35     15.62 o 
  -5  14  21       53.25       24.23     13.02 o 
  -4  14  21      184.83      292.58     18.40 o 
  -3  14  21        6.14        8.87     10.65 o 
  -2  14  21       87.58      166.10     13.83 o 
  -1  14  21       97.64      148.20     14.64 o 
   0  14  21      417.10      463.41     19.46 o 
   1  14  21      100.48      139.18     13.36 o 
   2  14  21       90.87      126.35     16.29 o 
   3  14  21        5.71        0.87     13.35 o 
   4  14  21      179.28      301.09     23.47 o 
   5  14  21       52.23       30.54     15.36 o 
   6  14  21       79.17       93.58     17.84 o 
  -5  15  21      180.85      195.13     18.20 o 
  -4  15  21       27.32       34.84     13.92 o 
  -3  15  21      123.54      163.21     14.89 o 
  -2  15  21      315.23      330.28     19.48 o 
  -1  15  21      389.50      309.01     18.59 o 
   0  15  21      428.92      491.54     23.64 o 
   1  15  21      377.55      329.37     18.96 o 
   2  15  21      320.28      351.03     19.66 o 
   3  15  21      124.01      170.62     18.81 o 
   4  15  21       26.71       34.55     20.21 o 
   5  15  21      180.24      164.01     19.67 o 
  -3  16  21      216.76      283.92     22.17 o 
  -2  16  21       23.06       58.74     16.29 o 
  -1  16  21       71.94      286.62     29.24 o 
   0  16  21        0.50       30.91     15.30 o 
   1  16  21       80.16      272.73     21.34 o 
   2  16  21       23.66       46.72     14.61 o 
   3  16  21      215.23      242.02     18.91 o 
   0   0  22     3987.90     3955.08     55.86 o 
   1   0  22     1616.66     2063.74     29.37 o 
   2   0  22      735.57      596.57      9.54 o 
   3   0  22     1552.76     1572.56     14.15 o 
   4   0  22     6236.38     6083.90     76.72 o 
   5   0  22      245.85      194.69      9.79 o 
   6   0  22      133.55      141.37      9.65 o 
   7   0  22      219.66      244.13     12.42 o 
   8   0  22       27.90       42.60      8.25 o 
   9   0  22     1641.21     1492.08     25.46 o 
  10   0  22     1148.82     1060.48     23.46 o 
  11   0  22      222.87      254.40     17.98 o 
  12   0  22       24.47       25.39     14.87 o 
 -12   1  22      265.04      362.26     23.65 o 
 -11   1  22      422.25      366.96     22.60 o 
 -10   1  22       65.03       68.16     12.49 o 
  -9   1  22      364.63      388.90     17.61 o 
  -8   1  22      634.19      632.57     19.35 o 
  -7   1  22      252.08      238.56     13.26 o 
  -6   1  22       58.41       79.48      8.46 o 
  -5   1  22      611.33      600.47     11.94 o 
  -4   1  22       22.87       27.67      4.58 o 
  -3   1  22      819.21      790.16     10.99 o 
  -2   1  22      455.35      412.40      8.48 o 
  -1   1  22     2869.78     2695.13     29.35 o 
   0   1  22      133.39      182.40      6.49 o 
   1   1  22     2837.81     2745.17     30.46 o 
   2   1  22      459.24      437.56      8.40 o 
   3   1  22      827.50      833.21     16.05 o 
   4   1  22       23.94       25.49      4.97 o 
   5   1  22      642.60      631.70     13.98 o 
   6   1  22       58.35       69.06      8.49 o 
   7   1  22      249.38      235.62     10.97 o 
   8   1  22      628.57      618.97     15.89 o 
   9   1  22      377.43      407.19     14.82 o 
  10   1  22       68.24       73.60     10.71 o 
  11   1  22      423.95      388.63     18.73 o 
  12   1  22      270.32      347.00     19.45 o 
 -11   2  22      537.61      564.81     29.27 o 
 -10   2  22      560.40      592.17     21.62 o 
  -9   2  22       92.45      120.66     12.92 o 
  -8   2  22       27.58       19.68      9.51 o 
  -7   2  22      232.54      272.59     14.13 o 
  -6   2  22     2326.33     2218.82     28.45 o 
  -5   2  22      261.77      230.87      8.35 o 
  -4   2  22      253.63      297.94      9.39 o 
  -3   2  22     1799.61     1835.12     17.22 o 
  -2   2  22     3758.65     3760.74     36.70 o 
  -1   2  22      764.34      933.34     11.36 o 
   0   2  22      836.12      820.95     10.51 o 
   1   2  22      764.24      915.34     10.83 o 
   2   2  22     3750.24     3845.08     40.06 o 
   3   2  22     1805.84     1886.63     26.13 o 
   4   2  22      263.45      311.96      9.33 o 
   5   2  22      262.89      247.06     10.60 o 
   6   2  22     2386.65     2360.95     25.73 o 
   7   2  22      255.81      308.61     12.06 o 
   8   2  22       34.12       28.38      7.79 o 
   9   2  22       92.09      118.43     10.58 o 
  10   2  22      553.58      582.18     17.70 o 
  11   2  22      538.26      573.40     21.66 o 
 -11   3  22       62.33       46.07     17.49 o 
 -10   3  22      725.90      683.62     22.74 o 
  -9   3  22      170.02      177.88     14.38 o 
  -8   3  22      421.17      454.54     17.73 o 
  -7   3  22       12.62       11.86      8.46 o 
  -6   3  22      192.44      218.03     12.35 o 
  -5   3  22     2982.69     2791.93     23.41 o 
  -4   3  22     1964.20     1819.86     17.16 o 
  -3   3  22      992.22     1124.25     13.31 o 
  -2   3  22     3832.94     3743.11     27.82 o 
  -1   3  22      813.18     1009.40     15.24 o 
   0   3  22        9.72       48.41      4.91 o 
   1   3  22      809.45     1011.99     10.96 o 
   2   3  22     3823.27     3732.63     39.10 o 
   3   3  22      995.56     1129.09     14.19 o 
   4   3  22     1999.12     1882.02     21.08 o 
   5   3  22     2975.88     2714.04     26.30 o 
   6   3  22      198.99      234.69     10.62 o 
   7   3  22       12.18        5.04      7.05 o 
   8   3  22      420.47      428.67     14.10 o 
   9   3  22      167.78      177.47     12.36 o 
  10   3  22      717.48      697.75     20.34 o 
  11   3  22       60.02       39.27     12.14 o 
 -11   4  22      699.45      625.98     31.68 o 
 -10   4  22      400.85      334.95     20.66 o 
  -9   4  22      877.63      806.43     23.02 o 
  -8   4  22     1293.52     1238.17     26.84 o 
  -7   4  22      652.06      656.42     19.06 o 
  -6   4  22     1549.37     1376.81     20.88 o 
  -5   4  22      590.30      591.61     14.02 o 
  -4   4  22     2938.07     2734.49     28.87 o 
  -3   4  22     3467.21     3402.39     27.61 o 
  -2   4  22     1608.27     1649.35     15.11 o 
  -1   4  22      565.07      621.87     13.42 o 
   0   4  22     2732.67     2460.48     19.54 o 
   1   4  22      554.09      602.80     14.57 o 
   2   4  22     1608.70     1661.78     19.36 o 
   3   4  22     3464.38     3463.00     33.46 o 
   4   4  22     2914.90     2734.11     30.70 o 
   5   4  22      585.34      587.36     14.18 o 
   6   4  22     1574.51     1414.80     18.82 o 
   7   4  22      649.50      644.20     16.45 o 
   8   4  22     1321.89     1294.23     23.69 o 
   9   4  22      906.44      847.78     28.88 o 
  10   4  22      408.44      367.36     19.46 o 
  11   4  22      677.46      642.37     24.39 o 
 -11   5  22       87.91      110.53     16.91 o 
 -10   5  22      865.46      794.88     27.26 o 
  -9   5  22      338.89      324.84     19.49 o 
  -8   5  22      277.43      321.50     16.77 o 
  -7   5  22        8.23        2.30      9.03 o 
  -6   5  22      963.23      787.56     19.45 o 
  -5   5  22      162.98      226.86     13.41 o 
  -4   5  22     2924.18     2749.23     32.06 o 
  -3   5  22     1122.25     1040.61     13.36 o 
  -2   5  22       39.89       47.23      5.10 o 
  -1   5  22      608.94      683.49     12.04 o 
   0   5  22      892.83     1035.54     13.89 o 
   1   5  22      618.58      700.15     11.77 o 
   2   5  22       41.02       59.32      5.64 o 
   3   5  22     1103.18     1021.30     15.81 o 
   4   5  22     2909.86     2707.75     23.04 o 
   5   5  22      155.79      209.06     10.84 o 
   6   5  22      970.18      817.23     17.78 o 
   7   5  22        7.62       14.33      7.97 o 
   8   5  22      266.89      307.65     16.04 o 
   9   5  22      330.86      347.34     16.20 o 
  10   5  22      857.10      802.49     24.95 o 
  11   5  22       89.91      124.05     16.24 o 
 -11   6  22      167.27      170.37     18.55 o 
 -10   6  22      729.22      845.72     28.39 o 
  -9   6  22     2313.99     2134.96     39.39 o 
  -8   6  22      164.90      199.18     19.11 o 
  -7   6  22       75.92      130.13     12.37 o 
  -6   6  22      563.75      652.54     16.76 o 
  -5   6  22     2997.96     2720.89     37.96 o 
  -4   6  22     1155.04     1116.31     19.01 o 
  -3   6  22      100.97       82.98      7.09 o 
  -2   6  22     2920.94     2784.15     25.41 o 
  -1   6  22     1067.42     1044.89     14.82 o 
   0   6  22      614.69      626.60     11.77 o 
   1   6  22     1074.12     1060.72     14.63 o 
   2   6  22     2973.41     2835.34     42.94 o 
   3   6  22      101.56       98.38      8.02 o 
   4   6  22     1154.46     1063.33     22.73 o 
   5   6  22     3049.92     2788.23     28.90 o 
   6   6  22      549.60      613.65     16.51 o 
   7   6  22       65.74      114.85     10.61 o 
   8   6  22      167.97      205.64     13.41 o 
   9   6  22     2313.36     2210.14     36.77 o 
  10   6  22      712.85      831.94     25.78 o 
  11   6  22      158.36      160.39     17.11 o 
 -10   7  22       77.44       94.87     16.43 o 
  -9   7  22       30.02       52.90     17.33 o 
  -8   7  22       82.26       78.81     16.97 o 
  -7   7  22      443.42      358.31     18.44 o 
  -6   7  22      105.12      158.44     11.08 o 
  -5   7  22      131.56      173.79     11.03 o 
  -4   7  22      395.31      390.54     12.02 o 
  -3   7  22     2011.84     1727.03     20.23 o 
  -2   7  22     1733.02     1733.52     24.59 o 
  -1   7  22      465.96      384.35     10.91 o 
   0   7  22       34.59       36.23      5.91 o 
   1   7  22      445.37      367.30     15.95 o 
   2   7  22     1746.76     1751.24     24.90 o 
   3   7  22     2016.98     1754.23     25.78 o 
   4   7  22      401.76      406.04     15.24 o 
   5   7  22      127.16      149.86     11.95 o 
   6   7  22      101.36      155.87     10.89 o 
   7   7  22      445.83      372.87     14.13 o 
   8   7  22       87.43      102.09     10.62 o 
   9   7  22       29.22       55.24     10.50 o 
  10   7  22       76.88      117.44     15.13 o 
 -10   8  22       88.55      135.93     18.20 o 
  -9   8  22      219.63      202.68     22.03 o 
  -8   8  22        5.22       38.65     13.05 o 
  -7   8  22     1343.87     1239.44     29.82 o 
  -6   8  22      842.97      817.59     21.22 o 
  -5   8  22      882.58      928.35     25.39 o 
  -4   8  22      537.45      631.39     14.75 o 
  -3   8  22     2323.47     2069.91     25.95 o 
  -2   8  22      239.61      240.86     10.18 o 
  -1   8  22     1360.17     1174.55     16.83 o 
   0   8  22       29.19       47.98      7.29 o 
   1   8  22     1378.01     1164.25     18.61 o 
   2   8  22      238.76      256.15     12.75 o 
   3   8  22     2324.19     2036.64     36.96 o 
   4   8  22      524.49      655.87     18.95 o 
   5   8  22      843.60      882.12     19.34 o 
   6   8  22      847.58      810.68     19.36 o 
   7   8  22     1329.70     1250.62     24.18 o 
   8   8  22        4.57       56.37     10.91 o 
   9   8  22      223.11      217.69     15.21 o 
  10   8  22       86.82      143.44     18.42 o 
 -10   9  22       43.03       48.16     19.57 o 
  -9   9  22      224.92      276.52     24.78 o 
  -8   9  22       21.54       33.88     13.29 o 
  -7   9  22       17.55       47.32     13.07 o 
  -6   9  22      531.93      446.07     17.86 o 
  -5   9  22     1574.08     1351.92     25.92 o 
  -4   9  22      186.94      266.92     14.56 o 
  -3   9  22      542.95      463.73     14.56 o 
  -2   9  22      793.02      751.20     23.94 o 
  -1   9  22      258.67      388.34     13.72 o 
   0   9  22      374.78      389.81     15.47 o 
   1   9  22      257.23      374.34     13.37 o 
   2   9  22      778.01      738.17     19.01 o 
   3   9  22      534.82      476.86     15.23 o 
   4   9  22      195.99      275.42     15.94 o 
   5   9  22     1575.38     1357.82     23.69 o 
   6   9  22      520.26      413.08     16.10 o 
   7   9  22       17.66       42.80     10.31 o 
   8   9  22       18.44       38.28     10.93 o 
   9   9  22      233.02      325.19     17.47 o 
  10   9  22       42.73       50.28     16.41 o 
  -9  10  22      747.72      605.12     31.75 o 
  -8  10  22        7.75       48.73     14.96 o 
  -7  10  22      539.62      496.45     23.27 o 
  -6  10  22      205.08      411.96     18.82 o 
  -5  10  22      331.41      354.99     16.74 o 
  -4  10  22      230.03      210.44     13.72 o 
  -3  10  22      704.07      690.58     17.40 o 
  -2  10  22      204.33      297.45     13.38 o 
  -1  10  22      812.72      813.76     18.13 o 
   0  10  22      194.95      499.83     18.95 o 
   1  10  22      827.03      834.92     19.63 o 
   2  10  22      214.12      301.27     14.59 o 
   3  10  22      690.40      663.88     19.24 o 
   4  10  22      244.79      250.12     13.10 o 
   5  10  22      335.52      364.14     15.50 o 
   6  10  22      203.76      378.60     16.41 o 
   7  10  22      539.52      502.35     19.05 o 
   8  10  22        7.04       40.30     11.78 o 
   9  10  22      779.05      733.94     28.43 o 
  -9  11  22       56.09       93.08     21.08 o 
  -8  11  22       46.33       80.91     16.37 o 
  -7  11  22      274.33      335.18     21.31 o 
  -6  11  22      161.33      132.26     14.03 o 
  -5  11  22      112.65      145.91     13.61 o 
  -4  11  22       69.88      109.91     12.49 o 
  -3  11  22       86.03      110.88     10.77 o 
  -2  11  22       60.69       64.21      9.60 o 
  -1  11  22       60.36       76.17      9.92 o 
   0  11  22      609.26      618.26     16.94 o 
   1  11  22       55.94       80.49     11.15 o 
   2  11  22       65.20       54.57     10.54 o 
   3  11  22       83.54       99.39     12.18 o 
   4  11  22       67.58      117.38     12.62 o 
   5  11  22      114.91      147.49     14.05 o 
   6  11  22      154.77      118.39     12.34 o 
   7  11  22      270.80      364.81     19.25 o 
   8  11  22       48.50       85.53     14.41 o 
   9  11  22       61.92      109.17     19.84 o 
  -8  12  22      208.77      188.47     20.23 o 
  -7  12  22      292.70      312.45     21.80 o 
  -6  12  22      251.25      300.25     18.23 o 
  -5  12  22       86.00       70.04     12.77 o 
  -4  12  22       18.77       38.21     11.63 o 
  -3  12  22      103.20      248.00     13.92 o 
  -2  12  22       31.50       34.94      9.74 o 
  -1  12  22     1130.44      953.66     21.22 o
[truncated: 271,652 more chars]
